# Supplementary material for: 4-Methyl-1,3-bis­(3,4-methyl­enedioxy­benz­yl)-2-(3,4-methyl­enedioxy­phen­yl)imidazolidine
Source: Acta Crystallogr Sect E Struct Rep Online. 2009 Nov 11;65(Pt 12):o3049. doi: 10.1107/S1600536809046662 (PMC2971787; doi:10.1107/S1600536809046662)
Supplement: Supplementary file 1 [file e-65-o3049-sup1.cif]

##############################################################################
###                                                                        ###
###        Electronic paper (Acta Crystallographica Section E)             ###
###                                                                        ###
##############################################################################
#                                                                            #
# This CIF contains the data in a paper accepted for publication in Acta     #
# Crystallographica Section E. It conforms to the requirements of Notes      #
# for Authors for Section E, and has been peer reviewed under the auspices   #
# of the IUCr Commission on Journals.                                        #
#                                                                            #
# Full details of the Crystallographic Information File format               #
# are given in the paper "The Crystallographic Information File (CIF):       #
# a New Standard Archive File for Crystallography" by S. R. Hall, F. H.      #
# Allen and I. D. Brown [Acta Cryst. (1991), A47, 655-685].                  #
#                                                                            #
# The current version of the core CIF dictionary is obtainable from          #
# ftp://ftp.iucr.org/pub/cif_core.dic. The current version number is 2.4.    #
#                                                                            #
# Software is freely available for graphical display of the structure(s) in  #
# this CIF.  For information consult the CIF home page http://www.iucr.org/  #
# cif/home.html                                                              #
#                                                                            #
# This file may be used for bona fide research purposes within the           #
# scientific community so long as proper attribution is given to the journal # 
# article from which it was obtained.                                        #
#                                                                            #
##############################################################################
                                             
data_I
_audit_creation_method     SHELXL-97
_chemical_name_systematic
;
4-Methyl-1,3-bis(3,4-methylenedioxybenzyl)-2-(3,4-
methylenedioxyphenyl)imidazolidine
;
_chemical_name_common     ?
_chemical_formula_moiety     'C27 H26 N2 O6'
_chemical_formula_sum     'C27 H26 N2 O6'
_chemical_formula_iupac     'C27 H26 N2 O6'
_chemical_formula_weight     474.50
_chemical_melting_point     478
_symmetry_cell_setting     orthorhombic
_symmetry_space_group_name_H-M     'P b c n'
_symmetry_space_group_name_Hall     '-P 2n 2ab'
loop_
    _symmetry_equiv_pos_as_xyz
    'x, y, z'
    '-x+1/2, -y+1/2, z+1/2'
    '-x, y, -z+1/2'
    'x+1/2, -y+1/2, -z'
    '-x, -y, -z'
    'x-1/2, y-1/2, -z-1/2'
    'x, -y, z-1/2'
    '-x-1/2, y-1/2, z'
_cell_length_a     11.586(2)
_cell_length_b     12.575(3)
_cell_length_c     32.749(7)
_cell_angle_alpha     90.00
_cell_angle_beta     90.00
_cell_angle_gamma     90.00
_cell_volume     4771.3(17)
_cell_formula_units_Z     8
_cell_measurement_reflns_used     4200
_cell_measurement_theta_min     1.24
_cell_measurement_theta_max     25.01
_cell_measurement_temperature     298(2)
_exptl_crystal_description     block
_exptl_crystal_colour     yellow
_exptl_crystal_size_max     0.50
_exptl_crystal_size_mid     0.40
_exptl_crystal_size_min     0.30
_exptl_crystal_density_diffrn     1.321
_exptl_crystal_density_meas     ?
_exptl_crystal_density_method     'not measured'
_exptl_crystal_F_000     2000
_exptl_absorpt_coefficient_mu     0.094
_exptl_absorpt_correction_type     'multi-scan'
_exptl_absorpt_process_details     '(SADABS; Sheldrick, 1996)'
_exptl_absorpt_correction_T_min     0.9545
_exptl_absorpt_correction_T_max     0.9723
_exptl_special_details
;
;
_diffrn_ambient_temperature     298(2)
_diffrn_radiation_type     MoK\a
_diffrn_radiation_wavelength     0.71073
_diffrn_radiation_source     'fine-focus sealed tube'
_diffrn_radiation_monochromator     graphite
_diffrn_measurement_device_type     'Bruker SMART CCD area-detector'
_diffrn_measurement_method     '\f and \w'
_diffrn_detector_area_resol_mean     ?
_diffrn_reflns_number     19793
_diffrn_reflns_av_R_equivalents     0.0549
_diffrn_reflns_av_sigmaI/netI     0.0344
_diffrn_reflns_theta_min     1.24
_diffrn_reflns_theta_max     25.01
_diffrn_reflns_theta_full     25.01
_diffrn_measured_fraction_theta_max     0.999
_diffrn_measured_fraction_theta_full     0.999
_diffrn_reflns_limit_h_min     -13
_diffrn_reflns_limit_h_max     12
_diffrn_reflns_limit_k_min     -10
_diffrn_reflns_limit_k_max     14
_diffrn_reflns_limit_l_min     -35
_diffrn_reflns_limit_l_max     38
_diffrn_standards_number     0
_diffrn_standards_interval_count     0
_diffrn_standards_interval_time     0
_diffrn_standards_decay_%     ?
_refine_special_details
;
Refinement of <i>F</i>^2^ against ALL reflections. The weighted <i>R</i>-factor
<i>wR</i> and goodness of fit <i>S</i> are based on <i>F</i>^2^, conventional
<i>R</i>-factors <i>R</i> are based on <i>F</i>, with <i>F</i> set to zero for
negative <i>F</i>^2^. The threshold expression of <i>F</i>^2^ >
\s(<i>F</i>^2^) is used only for calculating <i>R</i>-factors(gt) <i>etc</i>.
and is not relevant to the choice of reflections for refinement.
<i>R</i>-factors based on <i>F</i>^2^ are statistically about twice as large
as those based on <i>F</i>, and <i>R</i>- factors based on ALL data will be
even larger.
;
_reflns_number_total     4200
_reflns_number_gt     2896
_reflns_threshold_expression     I>2\s(I)
_refine_ls_structure_factor_coef     Fsqd
_refine_ls_matrix_type     full
_refine_ls_R_factor_all     0.0904
_refine_ls_R_factor_gt     0.0658
_refine_ls_wR_factor_gt     0.1966
_refine_ls_wR_factor_ref     0.2150
_refine_ls_goodness_of_fit_ref     1.072
_refine_ls_restrained_S_all     1.072
_refine_ls_number_reflns     4200
_refine_ls_number_parameters     392
_refine_ls_number_restraints     0
_refine_ls_hydrogen_treatment     constr
_refine_ls_weighting_scheme     calc
_refine_ls_weighting_details
         'calc w=1/[\s^2^(Fo^2^)+(0.1256P)^2^+1.4629P] where P=(Fo^2^+2Fc^2^)/3'
_atom_sites_solution_hydrogens     geom
_atom_sites_solution_primary     direct
_atom_sites_solution_secondary     difmap
_refine_ls_shift/su_max     0.000
_refine_ls_shift/su_mean     0.000
_refine_diff_density_max     0.403
_refine_diff_density_min     -0.429
_refine_ls_extinction_method     none
_refine_ls_extinction_coef     ?
loop_
    _atom_type_symbol
    _atom_type_description
    _atom_type_scat_dispersion_real
    _atom_type_scat_dispersion_imag
    _atom_type_scat_source
    'C' 'C' 0.0033 0.0016
                         'International Tables Vol C Tables 4.2.6.8 and 6.1.1.4'
    'H' 'H' 0.0000 0.0000
                         'International Tables Vol C Tables 4.2.6.8 and 6.1.1.4'
    'N' 'N' 0.0061 0.0033
                         'International Tables Vol C Tables 4.2.6.8 and 6.1.1.4'
    'O' 'O' 0.0106 0.0060
                         'International Tables Vol C Tables 4.2.6.8 and 6.1.1.4'
_computing_data_collection     'SMART (Siemens, 1996)'
_computing_cell_refinement     'SAINT (Siemens, 1996)'
_computing_data_reduction     'SAINT (Siemens, 1996)'
_computing_structure_solution     'SHELXTL (Sheldrick, 2008)'
_computing_structure_refinement     'SHELXTL (Sheldrick, 2008)'
_computing_molecular_graphics     'SHELXTL (Sheldrick, 2008)'
_computing_publication_material     'SHELXTL (Sheldrick, 2008)'
loop_
    _atom_site_type_symbol
    _atom_site_label
    _atom_site_fract_x
    _atom_site_fract_y
    _atom_site_fract_z
    _atom_site_U_iso_or_equiv
    _atom_site_adp_type
    _atom_site_calc_flag
    _atom_site_refinement_flags
    _atom_site_occupancy
    _atom_site_disorder_assembly
    _atom_site_disorder_group
    N N1 0.54794(18) 0.07206(19) 0.38949(7) 0.0516(6) Uani d . 1 . .
    N N2 0.65433(19) 0.1297(2) 0.33661(7) 0.0560(6) Uani d . 1 A .
    O O1 0.57024(18) 0.60432(18) 0.42342(7) 0.0681(6) Uani d . 1 . .
    O O2 0.48948(18) 0.53485(17) 0.36519(6) 0.0675(6) Uani d . 1 . .
    O O3 0.6527(14) 0.3038(15) 0.1842(4) 0.103(4) Uani d P 0.60(2) A 1
    O O4 0.7802(7) 0.1936(14) 0.1522(2) 0.111(4) Uani d P 0.60(2) A 1
    O O3' 0.671(2) 0.346(2) 0.1934(7) 0.108(6) Uani d P 0.40(2) A 2
    O O4' 0.8033(11) 0.2699(19) 0.1568(3) 0.105(5) Uani d P 0.40(2) A 2
    O O5 0.18733(17) -0.21867(19) 0.47927(7) 0.0725(7) Uani d . 1 . .
    O O6 0.15747(17) -0.03598(19) 0.45358(8) 0.0790(7) Uani d . 1 . .
    C C1 0.6424(2) 0.1424(2) 0.38092(8) 0.0505(7) Uani d . 1 . .
    H H1 0.7120 0.1146 0.3941 0.061 Uiso calc R 1 . .
    C C2 0.6315(4) 0.0114(3) 0.32760(12) 0.0877(12) Uani d . 1 . .
    H H2 0.7018 -0.0304 0.3232 0.105 Uiso calc PR 0.517(11) B 1
    H H2A 0.5912 0.0032 0.3018 0.105 Uiso calc PR 0.483(11) B 2
    H H2B 0.7035 -0.0278 0.3263 0.105 Uiso calc PR 0.483(11) B 2
    C C3 0.5571(3) -0.0288(3) 0.36290(12) 0.0814(11) Uani d . 1 B .
    H H3A 0.5946 -0.0864 0.3775 0.098 Uiso calc PR 0.517(11) B 1
    H H3B 0.4819 -0.0523 0.3535 0.098 Uiso calc PR 0.517(11) B 1
    H H3 0.5801 -0.0952 0.3763 0.098 Uiso calc PR 0.483(11) B 2
    C C4 0.5461(10) 0.0063(10) 0.2920(3) 0.137(5) Uani d P 0.517(11) B 1
    H H4A 0.5292 -0.0667 0.2858 0.206 Uiso calc PR 0.517(11) B 1
    H H4B 0.5793 0.0400 0.2685 0.206 Uiso calc PR 0.517(11) B 1
    H H4C 0.4761 0.0423 0.2994 0.206 Uiso calc PR 0.517(11) B 1
    C C4' 0.4468(10) -0.0296(10) 0.3372(3) 0.137(5) Uani d P 0.483(11) B 2
    H H4'1 0.4419 0.0352 0.3218 0.206 Uiso calc PR 0.483(11) B 2
    H H4'2 0.3809 -0.0354 0.3548 0.206 Uiso calc PR 0.483(11) B 2
    H H4'3 0.4485 -0.0890 0.3188 0.206 Uiso calc PR 0.483(11) B 2
    C C5 0.6280(2) 0.2673(2) 0.39295(8) 0.0452(7) Uani d . 1 . .
    C C6 0.5621(2) 0.3386(2) 0.36982(8) 0.0485(7) Uani d . 1 . .
    H H6 0.5268 0.3156 0.3459 0.058 Uiso calc R 1 . .
    C C7 0.5486(2) 0.4488(2) 0.38306(8) 0.0491(7) Uani d . 1 . .
    C C8 0.5974(2) 0.4909(2) 0.41752(8) 0.0491(7) Uani d . 1 . .
    C C9 0.6641(2) 0.4241(3) 0.44031(9) 0.0559(8) Uani d . 1 . .
    H H9 0.7001 0.4489 0.4638 0.067 Uiso calc R 1 . .
    C C10 0.6793(2) 0.3109(2) 0.42730(8) 0.0504(7) Uani d . 1 . .
    H H10 0.7258 0.2672 0.4432 0.060 Uiso calc R 1 . .
    C C11 0.4924(3) 0.6290(3) 0.39238(10) 0.0693(9) Uani d . 1 . .
    H H11A 0.5178 0.6915 0.3775 0.083 Uiso calc R 1 . .
    H H11B 0.4164 0.6429 0.4036 0.083 Uiso calc R 1 . .
    C C12 0.7609(3) 0.1641(3) 0.32329(10) 0.0744(10) Uani d . 1 . .
    H H12A 0.8188 0.1132 0.3320 0.089 Uiso calc R 1 A 1
    H H12B 0.7783 0.2314 0.3364 0.089 Uiso calc R 1 A 1
    C C13 0.771(16) 0.18(2) 0.276(5) 0.078(13) Uani d P 0.60(2) A 1
    C C14 0.8314(9) 0.0937(14) 0.2552(4) 0.090(3) Uani d P 0.60(2) A 1
    H H14 0.8619 0.0364 0.2695 0.108 Uiso calc PR 0.60(2) A 1
    C C15 0.8420(10) 0.1013(14) 0.2130(3) 0.099(4) Uani d P 0.60(2) A 1
    H H15 0.8895 0.0548 0.1987 0.119 Uiso calc PR 0.60(2) A 1
    C C16 0.7852(14) 0.1733(16) 0.1943(5) 0.093(4) Uani d P 0.60(2) A 1
    C C13' 0.77(2) 0.17(3) 0.280(8) 0.08(2) Uani d P 0.40(2) A 2
    C C14' 0.8675(17) 0.150(2) 0.2597(5) 0.090(5) Uani d P 0.40(2) A 2
    H H14' 0.9277 0.1201 0.2746 0.108 Uiso calc PR 0.40(2) A 2
    C C15' 0.8866(16) 0.171(2) 0.2187(4) 0.101(6) Uani d P 0.40(2) A 2
    H H15' 0.9528 0.1466 0.2057 0.121 Uiso calc PR 0.40(2) A 2
    C C16' 0.804(2) 0.231(2) 0.1972(7) 0.093(7) Uani d P 0.40(2) A 2
    C C17 0.7175(3) 0.2566(4) 0.21498(12) 0.0983(14) Uani d . 1 . .
    C C18 0.7029(3) 0.2470(4) 0.25621(10) 0.0825(11) Uani d . 1 A .
    H H18 0.6475 0.2867 0.2700 0.099 Uiso calc R 1 C 1
    C C19 0.7006(9) 0.2752(16) 0.1463(3) 0.106(4) Uani d P 0.60(2) A 1
    H H19A 0.6400 0.2516 0.1279 0.128 Uiso calc PR 0.60(2) A 1
    H H19B 0.7384 0.3362 0.1341 0.128 Uiso calc PR 0.60(2) A 1
    C C19' 0.7263(14) 0.356(2) 0.1554(5) 0.106(6) Uani d P 0.40(2) A 2
    H H19C 0.7669 0.4236 0.1531 0.128 Uiso calc PR 0.40(2) A 2
    H H19D 0.6721 0.3497 0.1329 0.128 Uiso calc PR 0.40(2) A 2
    C C20 0.5440(2) 0.0408(3) 0.43233(9) 0.0621(8) Uani d . 1 . .
    H H20A 0.5367 0.1045 0.4488 0.075 Uiso calc R 1 . .
    H H20B 0.6172 0.0078 0.4393 0.075 Uiso calc R 1 . .
    C C21 0.4498(2) -0.0335(2) 0.44382(8) 0.0499(7) Uani d . 1 . .
    C C22 0.3463(2) 0.0101(2) 0.44082(9) 0.0559(7) Uani d . 1 . .
    H H22 0.3315 0.0787 0.4316 0.067 Uiso calc R 1 . .
    C C23 0.2654(2) -0.0602(2) 0.45320(8) 0.0513(7) Uani d . 1 . .
    C C24 0.2828(2) -0.1680(2) 0.46835(8) 0.0487(7) Uani d . 1 . .
    C C25 0.3817(2) -0.2133(2) 0.47131(9) 0.0574(8) Uani d . 1 . .
    H H25 0.3948 -0.2824 0.4804 0.069 Uiso calc R 1 . .
    C C26 0.4654(2) -0.1425(2) 0.45883(9) 0.0558(8) Uani d . 1 . .
    H H26 0.5412 -0.1667 0.4601 0.067 Uiso calc R 1 . .
    C C27 0.1083(3) -0.1372(3) 0.46922(11) 0.0717(9) Uani d . 1 . .
    H H27A 0.0632 -0.1212 0.4934 0.086 Uiso calc R 1 . .
    H H27B 0.0555 -0.1648 0.4488 0.086 Uiso calc R 1 . .
loop_
    _atom_site_aniso_label
    _atom_site_aniso_U_11
    _atom_site_aniso_U_22
    _atom_site_aniso_U_33
    _atom_site_aniso_U_12
    _atom_site_aniso_U_13
    _atom_site_aniso_U_23
    N1 0.0434(12) 0.0635(15) 0.0478(13) -0.0051(11) 0.0046(10) 0.0013(11)
    N2 0.0473(12) 0.0744(17) 0.0464(13) 0.0051(11) 0.0106(10) -0.0002(11)
    O1 0.0632(12) 0.0731(15) 0.0681(14) 0.0019(11) -0.0056(10) -0.0107(11)
    O2 0.0709(13) 0.0721(15) 0.0594(13) 0.0163(11) -0.0148(10) 0.0034(11)
    O3 0.082(5) 0.177(12) 0.051(5) 0.026(6) -0.014(4) 0.002(5)
    O4 0.086(4) 0.186(10) 0.061(3) 0.029(5) 0.013(3) 0.001(4)
    O3' 0.087(9) 0.178(19) 0.059(10) 0.017(10) -0.007(7) 0.016(9)
    O4' 0.089(6) 0.170(14) 0.056(5) 0.019(8) 0.022(4) 0.018(7)
    O5 0.0477(11) 0.0909(17) 0.0790(16) -0.0153(11) -0.0004(10) 0.0278(12)
    O6 0.0392(11) 0.0932(18) 0.1048(19) 0.0071(11) 0.0014(11) 0.0294(14)
    C1 0.0401(13) 0.0655(19) 0.0459(15) 0.0011(12) 0.0079(11) 0.0053(13)
    C2 0.106(3) 0.083(3) 0.074(2) -0.003(2) 0.025(2) -0.011(2)
    C3 0.078(2) 0.084(3) 0.082(2) -0.0179(19) 0.0173(19) -0.016(2)
    C4 0.142(9) 0.179(11) 0.092(7) -0.063(8) 0.002(6) -0.025(7)
    C4' 0.142(10) 0.179(12) 0.092(7) -0.063(8) 0.002(6) -0.025(7)
    C5 0.0328(12) 0.0638(18) 0.0391(14) -0.0030(12) 0.0048(10) 0.0073(12)
    C6 0.0421(13) 0.0663(18) 0.0369(13) -0.0011(13) -0.0017(11) 0.0014(13)
    C7 0.0412(13) 0.0646(19) 0.0416(14) 0.0006(13) 0.0015(11) 0.0098(13)
    C8 0.0388(13) 0.0606(18) 0.0479(15) -0.0056(12) 0.0043(12) 0.0011(13)
    C9 0.0409(13) 0.081(2) 0.0454(15) -0.0108(14) -0.0040(12) -0.0026(14)
    C10 0.0322(12) 0.076(2) 0.0426(15) -0.0022(12) -0.0012(11) 0.0099(14)
    C11 0.072(2) 0.069(2) 0.067(2) 0.0129(17) -0.0043(17) 0.0012(17)
    C12 0.0470(16) 0.122(3) 0.055(2) 0.0127(17) 0.0109(15) 0.0133(18)
    C13 0.052(9) 0.13(3) 0.050(15) 0.020(14) 0.022(9) 0.018(14)
    C14 0.063(5) 0.137(10) 0.071(5) 0.021(5) 0.023(4) 0.012(6)
    C15 0.070(5) 0.160(11) 0.068(5) 0.030(6) 0.020(4) 0.000(6)
    C16 0.065(6) 0.159(13) 0.054(5) 0.015(8) 0.021(4) 0.007(8)
    C13' 0.06(4) 0.13(6) 0.06(6) 0.02(3) 0.01(4) 0.01(5)
    C14' 0.062(9) 0.144(16) 0.063(7) 0.033(9) 0.014(6) 0.011(9)
    C15' 0.075(9) 0.162(16) 0.067(7) 0.026(10) 0.020(6) 0.012(9)
    C16' 0.071(10) 0.16(2) 0.051(8) 0.022(12) 0.020(7) 0.019(12)
    C17 0.058(2) 0.173(4) 0.064(2) 0.023(2) 0.0014(18) 0.030(3)
    C18 0.0564(19) 0.136(3) 0.055(2) 0.022(2) 0.0081(16) 0.007(2)
    C19 0.084(6) 0.175(13) 0.060(5) 0.021(7) 0.007(4) 0.015(6)
    C19' 0.084(8) 0.175(18) 0.060(7) 0.021(10) 0.007(6) 0.015(9)
    C20 0.0460(15) 0.087(2) 0.0538(17) -0.0097(14) -0.0003(13) 0.0143(16)
    C21 0.0422(14) 0.0650(19) 0.0426(15) -0.0049(13) 0.0007(11) 0.0061(13)
    C22 0.0508(16) 0.0562(18) 0.0608(18) -0.0002(13) -0.0001(14) 0.0141(14)
    C23 0.0396(14) 0.0665(19) 0.0479(16) 0.0013(13) -0.0008(12) 0.0061(13)
    C24 0.0442(14) 0.0637(18) 0.0381(14) -0.0058(13) -0.0001(11) 0.0066(12)
    C25 0.0535(16) 0.0630(19) 0.0558(17) 0.0047(14) 0.0033(13) 0.0163(14)
    C26 0.0448(14) 0.072(2) 0.0512(16) 0.0047(13) 0.0032(12) 0.0107(14)
    C27 0.0446(16) 0.101(3) 0.070(2) -0.0090(17) -0.0053(15) 0.0166(19)
_geom_special_details
;
All e.s.d.'s (except the e.s.d. in the dihedral angle between two l.s. planes)
are estimated using the full covariance matrix. The cell e.s.d.'s are taken
into account individually in the estimation of e.s.d.'s in distances, angles
and torsion angles; correlations between e.s.d.'s in cell parameters are only
used when they are defined by crystal symmetry. An approximate (isotropic)
treatment of cell e.s.d.'s is used for estimating e.s.d.'s involving l.s.
planes.
;
loop_
    _geom_bond_atom_site_label_1
    _geom_bond_atom_site_label_2
    _geom_bond_site_symmetry_2
    _geom_bond_distance
    _geom_bond_publ_flag
    N1 C1 . 1.435(3) ?
    N1 C20 . 1.458(4) ?
    N1 C3 . 1.542(4) ?
    N2 C12 . 1.379(4) ?
    N2 C1 . 1.467(4) ?
    N2 C2 . 1.541(4) ?
    O1 C11 . 1.395(4) ?
    O1 C8 . 1.474(4) ?
    O2 C7 . 1.408(3) ?
    O2 C11 . 1.482(4) ?
    O3 C17 . 1.389(17) ?
    O3 C19 . 1.409(17) ?
    O4 C19 . 1.394(13) ?
    O4 C16 . 1.402(18) ?
    O3' C19' . 1.40(3) ?
    O3' C17 . 1.43(3) ?
    O4' C19' . 1.407(19) ?
    O4' C16' . 1.41(3) ?
    O5 C24 . 1.325(3) ?
    O5 C27 . 1.413(4) ?
    O6 C23 . 1.288(3) ?
    O6 C27 . 1.486(4) ?
    C1 C5 . 1.628(4) ?
    C1 H1 . 0.9800 ?
    C2 C3 . 1.528(5) ?
    C2 C4 . 1.532(11) ?
    C2 H2 . 0.9800 ?
    C2 H2A . 0.9700 ?
    C2 H2B . 0.9700 ?
    C3 C4' . 1.531(12) ?
    C3 H3A . 0.9700 ?
    C3 H3B . 0.9700 ?
    C3 H3 . 0.9800 ?
    C4 H4A . 0.9600 ?
    C4 H4B . 0.9600 ?
    C4 H4C . 0.9600 ?
    C4' H4'1 . 0.9600 ?
    C4' H4'2 . 0.9600 ?
    C4' H4'3 . 0.9600 ?
    C5 C10 . 1.385(4) ?
    C5 C6 . 1.400(4) ?
    C6 C7 . 1.461(4) ?
    C6 H6 . 0.9300 ?
    C7 C8 . 1.369(4) ?
    C8 C9 . 1.363(4) ?
    C9 C10 . 1.497(4) ?
    C9 H9 . 0.9300 ?
    C10 H10 . 0.9300 ?
    C11 H11A . 0.9700 ?
    C11 H11B . 0.9700 ?
    C12 C13' . 1.4(3) ?
    C12 C13 . 1.57(17) ?
    C12 H12A . 0.9700 ?
    C12 H12B . 0.9700 ?
    C13 C18 . 1.3(2) ?
    C13 C14 . 1.4(3) ?
    C14 C15 . 1.392(14) ?
    C14 H14 . 0.9300 ?
    C15 C16 . 1.277(19) ?
    C15 H15 . 0.9300 ?
    C16 C17 . 1.474(18) ?
    C13' C14' . 1.4(3) ?
    C13' C18 . 1.4(4) ?
    C14' C15' . 1.39(2) ?
    C14' H14' . 0.9300 ?
    C15' C16' . 1.41(3) ?
    C15' H15' . 0.9300 ?
    C16' C17 . 1.20(2) ?
    C17 C18 . 1.367(5) ?
    C18 H18 . 0.9300 ?
    C19 H19A . 0.9700 ?
    C19 H19B . 0.9700 ?
    C19' H19C . 0.9700 ?
    C19' H19D . 0.9700 ?
    C20 C21 . 1.485(4) ?
    C20 H20A . 0.9700 ?
    C20 H20B . 0.9700 ?
    C21 C22 . 1.322(4) ?
    C21 C26 . 1.467(4) ?
    C22 C23 . 1.351(4) ?
    C22 H22 . 0.9300 ?
    C23 C24 . 1.458(4) ?
    C24 C25 . 1.284(4) ?
    C25 C26 . 1.379(4) ?
    C25 H25 . 0.9300 ?
    C26 H26 . 0.9300 ?
    C27 H27A . 0.9700 ?
    C27 H27B . 0.9700 ?
loop_
    _geom_angle_atom_site_label_1
    _geom_angle_atom_site_label_2
    _geom_angle_atom_site_label_3
    _geom_angle_site_symmetry_1
    _geom_angle_site_symmetry_3
    _geom_angle
    _geom_angle_publ_flag
    C1 N1 C20 . . 112.2(2) ?
    C1 N1 C3 . . 110.1(2) ?
    C20 N1 C3 . . 108.9(3) ?
    C12 N2 C1 . . 111.3(2) ?
    C12 N2 C2 . . 113.3(3) ?
    C1 N2 C2 . . 106.1(2) ?
    C11 O1 C8 . . 105.0(2) ?
    C7 O2 C11 . . 110.7(2) ?
    C17 O3 C19 . . 108.5(12) ?
    C19 O4 C16 . . 107.3(9) ?
    C19' O3' C17 . . 110.1(18) ?
    C19' O4' C16' . . 107.5(13) ?
    C24 O5 C27 . . 97.4(2) ?
    C23 O6 C27 . . 100.0(2) ?
    N1 C1 N2 . . 101.5(2) ?
    N1 C1 C5 . . 118.0(2) ?
    N2 C1 C5 . . 110.7(2) ?
    N1 C1 H1 . . 108.8 ?
    N2 C1 H1 . . 108.8 ?
    C5 C1 H1 . . 108.8 ?
    C3 C2 C4 . . 101.4(5) ?
    C3 C2 N2 . . 105.8(3) ?
    C4 C2 N2 . . 107.3(6) ?
    C3 C2 H2 . . 113.8 ?
    C4 C2 H2 . . 113.8 ?
    N2 C2 H2 . . 113.8 ?
    C3 C2 H2A . . 110.6 ?
    N2 C2 H2A . . 110.6 ?
    H2 C2 H2A . . 102.5 ?
    C3 C2 H2B . . 110.6 ?
    C4 C2 H2B . . 120.0 ?
    N2 C2 H2B . . 110.6 ?
    H2A C2 H2B . . 108.7 ?
    C2 C3 C4' . . 93.2(5) ?
    C2 C3 N1 . . 101.2(3) ?
    C4' C3 N1 . . 105.0(6) ?
    C2 C3 H3A . . 111.5 ?
    C4' C3 H3A . . 129.8 ?
    N1 C3 H3A . . 111.5 ?
    C2 C3 H3B . . 111.5 ?
    N1 C3 H3B . . 111.5 ?
    H3A C3 H3B . . 109.3 ?
    C2 C3 H3 . . 117.9 ?
    C4' C3 H3 . . 117.9 ?
    N1 C3 H3 . . 117.9 ?
    C2 C4 H4A . . 109.5 ?
    C2 C4 H4B . . 109.5 ?
    C2 C4 H4C . . 109.5 ?
    C3 C4' H4'1 . . 109.5 ?
    C3 C4' H4'2 . . 109.5 ?
    H4'1 C4' H4'2 . . 109.5 ?
    C3 C4' H4'3 . . 109.5 ?
    H4'1 C4' H4'3 . . 109.5 ?
    H4'2 C4' H4'3 . . 109.5 ?
    C10 C5 C6 . . 114.8(3) ?
    C10 C5 C1 . . 122.3(2) ?
    C6 C5 C1 . . 122.8(2) ?
    C5 C6 C7 . . 120.4(2) ?
    C5 C6 H6 . . 119.8 ?
    C7 C6 H6 . . 119.8 ?
    C8 C7 O2 . . 104.3(2) ?
    C8 C7 C6 . . 124.5(2) ?
    O2 C7 C6 . . 131.2(2) ?
    C9 C8 C7 . . 116.6(3) ?
    C9 C8 O1 . . 130.2(3) ?
    C7 C8 O1 . . 113.2(2) ?
    C8 C9 C10 . . 119.7(2) ?
    C8 C9 H9 . . 120.1 ?
    C10 C9 H9 . . 120.1 ?
    C5 C10 C9 . . 123.9(2) ?
    C5 C10 H10 . . 118.1 ?
    C9 C10 H10 . . 118.1 ?
    O1 C11 O2 . . 105.9(2) ?
    O1 C11 H11A . . 110.5 ?
    O2 C11 H11A . . 110.5 ?
    O1 C11 H11B . . 110.5 ?
    O2 C11 H11B . . 110.5 ?
    H11A C11 H11B . . 108.7 ?
    N2 C12 C13' . . 111(10) ?
    N2 C12 C13 . . 115(7) ?
    N2 C12 H12A . . 108.6 ?
    C13' C12 H12A . . 106.0 ?
    C13 C12 H12A . . 108.6 ?
    N2 C12 H12B . . 108.6 ?
    C13' C12 H12B . . 113.0 ?
    C13 C12 H12B . . 108.6 ?
    H12A C12 H12B . . 107.6 ?
    C18 C13 C14 . . 122(10) ?
    C18 C13 C12 . . 121(10) ?
    C14 C13 C12 . . 114(10) ?
    C15 C14 C13 . . 117(8) ?
    C15 C14 H14 . . 121.4 ?
    C13 C14 H14 . . 121.4 ?
    C16 C15 C14 . . 118.7(11) ?
    C16 C15 H15 . . 120.6 ?
    C14 C15 H15 . . 120.6 ?
    C15 C16 O4 . . 128.5(13) ?
    C15 C16 C17 . . 123.9(13) ?
    O4 C16 C17 . . 107.5(12) ?
    C14' C13' C12 . . 123(10) ?
    C14' C13' C18 . . 107(10) ?
    C12 C13' C18 . . 123(10) ?
    C13' C14' C15' . . 125(10) ?
    C13' C14' H14' . . 117.7 ?
    C15' C14' H14' . . 117.7 ?
    C14' C15' C16' . . 118.5(14) ?
    C14' C15' H15' . . 120.7 ?
    C16' C15' H15' . . 120.7 ?
    C17 C16' C15' . . 118.0(19) ?
    C17 C16' O4' . . 111(2) ?
    C15' C16' O4' . . 130.9(19) ?
    C16' C17 C18 . . 124.0(13) ?
    C16' C17 O3 . . 102.3(14) ?
    C18 C17 O3 . . 133.4(7) ?
    C16' C17 O3' . . 106.3(16) ?
    C18 C17 O3' . . 120.8(10) ?
    C18 C17 C16 . . 117.3(8) ?
    O3 C17 C16 . . 104.9(9) ?
    O3' C17 C16 . . 121.9(12) ?
    C13 C18 C17 . . 118(8) ?
    C17 C18 C13' . . 122(10) ?
    C13 C18 H18 . . 121.2 ?
    C17 C18 H18 . . 121.2 ?
    C13' C18 H18 . . 118.0 ?
    O4 C19 O3 . . 109.0(10) ?
    O4 C19 H19A . . 109.9 ?
    O3 C19 H19A . . 109.9 ?
    O4 C19 H19B . . 109.9 ?
    O3 C19 H19B . . 109.9 ?
    H19A C19 H19B . . 108.3 ?
    O3' C19' O4' . . 100.6(15) ?
    O3' C19' H19C . . 111.6 ?
    O4' C19' H19C . . 111.6 ?
    O3' C19' H19D . . 111.6 ?
    O4' C19' H19D . . 111.6 ?
    H19C C19' H19D . . 109.4 ?
    N1 C20 C21 . . 115.9(2) ?
    N1 C20 H20A . . 108.3 ?
    C21 C20 H20A . . 108.3 ?
    N1 C20 H20B . . 108.3 ?
    C21 C20 H20B . . 108.3 ?
    H20A C20 H20B . . 107.4 ?
    C22 C21 C26 . . 121.6(3) ?
    C22 C21 C20 . . 112.8(3) ?
    C26 C21 C20 . . 125.5(2) ?
    C21 C22 C23 . . 109.6(3) ?
    C21 C22 H22 . . 125.2 ?
    C23 C22 H22 . . 125.2 ?
    O6 C23 C22 . . 121.5(3) ?
    O6 C23 C24 . . 110.5(2) ?
    C22 C23 C24 . . 128.0(2) ?
    C25 C24 O5 . . 120.8(3) ?
    C25 C24 C23 . . 124.1(3) ?
    O5 C24 C23 . . 115.1(2) ?
    C24 C25 C26 . . 108.6(3) ?
    C24 C25 H25 . . 125.7 ?
    C26 C25 H25 . . 125.7 ?
    C25 C26 C21 . . 128.0(3) ?
    C25 C26 H26 . . 116.0 ?
    C21 C26 H26 . . 116.0 ?
    O5 C27 O6 . . 116.9(2) ?
    O5 C27 H27A . . 108.1 ?
    O6 C27 H27A . . 108.1 ?
    O5 C27 H27B . . 108.1 ?
    O6 C27 H27B . . 108.1 ?
    H27A C27 H27B . . 107.3 ?
data_global
_journal_date_recd_electronic     2009-10-15
_journal_date_accepted     2009-11-05
_journal_name_full     'Acta Crystallographica, Section E'
_journal_year     2009
_journal_volume     65
_journal_issue     12
_journal_page_first     o3049
_journal_page_last     o3049
_journal_paper_category     QO
_journal_coeditor_code     XU2638
_publ_contact_author_name     'Shu-Ping Yang'
_publ_contact_author_address
;
Department of Chemical Engineering
 Huaihai Institute of Technology
 Lianyungang 222005
 P.R.China
;
_publ_contact_author_email     'spyang69320@yahoo.cn'
_publ_contact_author_fax     ?
_publ_contact_author_phone     ?
_publ_section_title
;\
4-Methyl-1,3-bis(3,4-methylenedioxybenzyl)-2-(3,4-methylenedioxyphenyl)\
imidazolidine
;
loop_
    _publ_author_name
    _publ_author_footnote
    _publ_author_address
    'Yang, Shu-Ping' .
;
School of Chemical Engineering
Huaihai Institute of Technology
Lianyungang 222005
People's Republic of China
;
    'Han, Li-Jun' .
;
School of Mathematics and Science
Huaihai Institute of Technology
Lianyungang 222005
People's Republic of China
;
    'Wen, Ai-Ping' .
;
School of Pharmacy, Inner Mongolia Medical College,
Hohhot 010059,
People's Republic of China
;
    'Wang, Da-Qi' .
;
College of Chemistry and Chemical Engineering
Liaocheng University
Shandong 252059
People's Republic of China
;
