# Supplementary material for: 4-Methyl-1,3-bis­(3,4-methyl­enedioxy­benz­yl)-2-(3,4-methyl­enedioxy­phen­yl)imidazolidine
Source: Acta Crystallogr Sect E Struct Rep Online. 2009 Nov 11;65(Pt 12):o3049. doi: 10.1107/S1600536809046662 (PMC2971787; doi:10.1107/S1600536809046662)
Supplement: Supplementary file 2 [file e-65-o3049-Isup2.hkl]

# 
# h,k,l, Fc-squared, Fo-squared, sigma(Fo-squared) and status flag 
# 
data_I
_shelx_title ' hanlijun in Pbcn' 
_shelx_refln_list_code          4 
_shelx_F_calc_maximum      372.12 
_exptl_crystal_F_000      1992.00 
_reflns_d_resolution_high  0.8407 
 
loop_ 
 _symmetry_equiv_pos_as_xyz 
 'x, y, z' 
 '-x+1/2, -y+1/2, z+1/2' 
 '-x, y, -z+1/2' 
 'x+1/2, -y+1/2, -z' 
 '-x, -y, -z' 
 'x-1/2, y-1/2, -z-1/2' 
 'x, -y, z-1/2' 
 '-x-1/2, y-1/2, z' 
 
_cell_length_a    11.5860 
_cell_length_b    12.5752 
_cell_length_c    32.7490 
_cell_angle_alpha  90.000 
_cell_angle_beta   90.000 
_cell_angle_gamma  90.000 
 
_shelx_F_squared_multiplier     1.000 
 
loop_ 
 _refln_index_h 
 _refln_index_k 
 _refln_index_l 
 _refln_F_squared_calc 
 _refln_F_squared_meas 
 _refln_F_squared_sigma 
 _refln_observed_status 
   2   0   0     9488.82    12414.15    160.35 o 
   4   0   0      127.43      168.63     35.58 o 
   6   0   0     4334.72     4984.16    125.83 o 
   8   0   0     1533.27     1626.08     71.53 o 
  10   0   0     2786.12     2422.54     45.40 o 
  12   0   0      221.76      186.34     18.08 o 
   1   1   0      384.57      290.34      8.70 o 
   3   1   0     8970.84    10150.08    279.73 o 
   5   1   0     1102.92      943.85     22.57 o 
   7   1   0      328.91      252.60      5.83 o 
   9   1   0      350.14      282.43     12.57 o 
  11   1   0     2275.91     1979.65    135.31 o 
  13   1   0      144.26      118.10     11.59 o 
   0   2   0     1125.67     1132.07     16.89 o 
   2   2   0   138476.50   130755.70   6449.97 o 
   4   2   0      536.30      569.99     16.98 o 
   6   2   0        2.55        2.02      2.20 o 
   8   2   0       69.35      105.25      5.04 o 
  10   2   0     3536.62     3184.22    252.73 o 
  12   2   0      456.04      494.39     27.47 o 
   1   3   0    33108.48    24985.50    405.31 o 
   3   3   0     3428.86     2782.93     91.76 o 
   5   3   0      453.77      355.90     14.09 o 
   7   3   0     4303.80     4789.65    161.81 o 
   9   3   0       99.94      101.67      8.15 o 
  11   3   0      156.39      139.72     12.97 o 
  13   3   0        1.03       20.16     13.73 o 
   0   4   0     5937.60     4902.55    134.61 o 
   2   4   0     1853.97     1292.23     38.97 o 
   4   4   0      439.79      661.96     13.57 o 
   6   4   0      296.00      279.40     11.38 o 
   8   4   0      267.07      211.73      8.41 o 
  10   4   0      509.44      526.96     31.07 o 
  12   4   0      315.34      220.07     22.95 o 
   1   5   0      153.11      113.87      5.57 o 
   3   5   0     1588.79     1286.00     38.24 o 
   5   5   0     2964.62     3355.49    148.36 o 
   7   5   0       36.06       54.11      5.36 o 
   9   5   0      238.28      220.67     11.98 o 
  11   5   0        4.47       10.21      9.03 o 
   0   6   0     5739.83     4204.24    219.21 o 
   2   6   0       99.79      111.17      6.45 o 
   4   6   0       67.27       96.04     15.86 o 
   6   6   0      141.95      158.74      8.49 o 
   8   6   0      408.70      386.32     14.67 o 
  10   6   0       52.38       55.58      9.48 o 
  12   6   0       48.14       43.63     15.99 o 
   1   7   0      339.10      459.74     11.09 o 
   3   7   0     5884.97     5196.06    145.80 o 
   5   7   0     1323.64     1206.33     21.48 o 
   7   7   0      647.10      620.31     19.10 o 
   9   7   0      809.80      868.53     37.19 o 
  11   7   0       43.44       16.90     11.23 o 
   0   8   0      219.16      198.86     19.47 o 
   2   8   0      214.02      207.58     14.24 o 
   4   8   0     2169.27     1974.10     85.64 o 
   6   8   0       90.63      101.11      9.75 o 
   8   8   0      298.04      338.28     16.48 o 
  10   8   0      100.74      143.11     13.36 o 
   1   9   0       20.54        6.32      8.23 o 
   3   9   0       78.23      117.48     21.47 o 
   5   9   0       24.11        7.77     14.25 o 
   7   9   0      579.32      433.57     32.51 o 
   9   9   0       96.53       83.61     21.21 o 
  11   9   0        2.04       -2.56     11.21 o 
   0  10   0      859.89      596.18     33.21 o 
   2  10   0      106.64       88.58     13.14 o 
   4  10   0      848.72      825.06     53.90 o 
   6  10   0        2.85       10.08     17.38 o 
   8  10   0       40.48       37.20     19.47 o 
  10  10   0      190.82      215.72     29.72 o 
   1  11   0        1.47      -13.20     10.78 o 
   3  11   0        6.27       16.85     12.23 o 
   5  11   0       43.52       29.67     24.33 o 
   7  11   0       98.03      124.28     23.64 o 
   9  11   0       86.02       97.34     25.03 o 
   0  12   0       72.37       77.70     20.16 o 
   2  12   0      302.10      361.20     22.55 o 
   4  12   0        5.16        3.14     11.73 o 
   6  12   0      115.82      106.90     25.38 o 
   8  12   0        9.80        6.95     20.68 o 
   1  13   0       27.25       38.56     14.38 o 
   3  13   0        2.07       13.58     13.83 o 
   5  13   0       85.99      116.81     25.20 o 
   0  14   0       26.57       67.27     22.77 o 
   2  14   0       14.19        8.39     14.69 o 
   4  14   0       90.93      169.82     30.94 o 
   1   1   1     1853.81     2045.04     49.19 o 
   2   1   1    10891.75    11467.83    107.40 o 
   3   1   1    10062.85    10773.12    173.24 o 
   4   1   1      298.10      346.54      7.01 o 
   5   1   1       34.12       51.97     11.07 o 
   6   1   1      114.44      158.05      2.95 o 
   7   1   1      596.54      645.72     10.47 o 
   8   1   1      570.46      641.85     11.40 o 
   9   1   1     1021.05     1191.22     28.29 o 
  10   1   1      720.84      794.01     41.43 o 
  11   1   1        8.47        6.59      4.87 o 
  12   1   1       86.11       75.75      8.14 o 
  13   1   1       37.41       55.53      6.82 o 
   0   2   1    22414.42    20706.28    297.26 o 
   1   2   1    27992.09    26780.88    410.56 o 
   2   2   1     1028.92      900.65     18.13 o 
   3   2   1     2284.46     1818.37     33.46 o 
   4   2   1      225.06      294.55      7.29 o 
   5   2   1     1596.81     2169.70     42.82 o 
   6   2   1      151.70      149.71      5.57 o 
   7   2   1       32.01       36.68      2.46 o 
   8   2   1     1132.76     1279.18     22.36 o 
   9   2   1      522.40      461.11      9.23 o 
  10   2   1       86.15       90.28      7.14 o 
  11   2   1        5.24        8.12      5.41 o 
  12   2   1       31.31       28.05      8.66 o 
  13   2   1       37.29       23.84      7.08 o 
   1   3   1     2360.22     1555.95     24.34 o 
   2   3   1       11.30       17.96      1.92 o 
   3   3   1      149.42      187.08      8.47 o 
   4   3   1        0.53        9.10      1.66 o 
   5   3   1      774.88      673.20     18.60 o 
   6   3   1     6932.43     8487.48    201.90 o 
   7   3   1       19.44       18.95      2.41 o 
   8   3   1     1208.71     1178.06     26.82 o 
   9   3   1      362.55      384.84     11.02 o 
  10   3   1       39.08       40.01      5.57 o 
  11   3   1       66.23       64.42      7.21 o 
  12   3   1        9.81        5.01      8.17 o 
  13   3   1        5.20        1.46      8.76 o 
   0   4   1      415.30      407.90      8.23 o 
   1   4   1      722.80      652.17     17.69 o 
   2   4   1     4556.94     4406.49     69.68 o 
   3   4   1     1002.89      772.59     18.29 o 
   4   4   1      937.44      585.32     15.42 o 
   5   4   1     2576.23     2943.46     81.74 o 
   6   4   1     1885.57     1871.06     49.13 o 
   7   4   1       73.37      133.44      5.77 o 
   8   4   1      238.51      301.40      6.34 o 
   9   4   1       35.11       51.49      5.14 o 
  10   4   1       22.99       36.25      5.56 o 
  11   4   1      229.80      204.05     17.29 o 
  12   4   1        0.00       -0.61     10.43 o 
  13   4   1       17.57       22.75      9.77 o 
   1   5   1       70.34       67.00      3.27 o 
   2   5   1      125.27       66.68      3.26 o 
   3   5   1      188.78       93.22      4.95 o 
   4   5   1     5337.66     5297.55    151.91 o 
   5   5   1       84.06      154.48      4.32 o 
   6   5   1       23.44       24.30      2.47 o 
   7   5   1      341.12      357.48      6.95 o 
   8   5   1      115.43      137.24      6.79 o 
   9   5   1      288.39      281.04      9.12 o 
  10   5   1      271.93      260.47     11.02 o 
  11   5   1      217.58      218.94     11.08 o 
  12   5   1        4.87        4.24      9.18 o 
   0   6   1     6048.89     5144.35    125.17 o 
   1   6   1       15.61        3.24      2.69 o 
   2   6   1      206.74      325.43      6.59 o 
   3   6   1     1064.59     1135.49     17.65 o 
   4   6   1     1982.13     1940.34     59.95 o 
   5   6   1        0.62        5.64      2.70 o 
   6   6   1      125.47      114.05      6.05 o 
   7   6   1       94.00       95.01      6.39 o 
   8   6   1        3.71        7.42      4.69 o 
   9   6   1        0.00       -2.67      5.05 o 
  10   6   1      398.67      417.71     20.59 o 
  11   6   1        2.06       -5.02      7.68 o 
  12   6   1       14.22        3.38      9.14 o 
   1   7   1        6.24        9.43      3.03 o 
   2   7   1      502.93      453.55      7.43 o 
   3   7   1        1.56       25.63      4.34 o 
   4   7   1     1781.73     1576.21     68.05 o 
   5   7   1      499.35      521.07     12.88 o 
   6   7   1     2260.44     2164.33     82.03 o 
   7   7   1       98.17      105.91      7.27 o 
   8   7   1      371.05      264.19      9.87 o 
   9   7   1      726.01      736.54     20.27 o 
  10   7   1        0.00       -0.40      5.55 o 
  11   7   1       75.60       78.25      9.32 o 
  12   7   1        1.42        9.53     13.91 o 
   0   8   1       36.07       28.63      8.36 o 
   1   8   1      148.74      109.89      7.98 o 
   2   8   1      394.19      304.30      9.74 o 
   3   8   1      273.18      298.10      9.95 o 
   4   8   1        2.08       30.17      5.37 o 
   5   8   1      185.23      154.94     12.10 o 
   6   8   1      162.07      226.19      9.14 o 
   7   8   1        1.70       13.28      5.59 o 
   8   8   1     1033.59     1002.63     21.51 o 
   9   8   1      326.01      340.04     15.72 o 
  10   8   1       12.86       14.66      7.05 o 
  11   8   1        3.48       -6.71      7.68 o 
   1   9   1       19.88        4.97      5.75 o 
   2   9   1        0.30        1.32      6.17 o 
   3   9   1     1583.99     1310.32     26.98 o 
   4   9   1      726.75      560.69     15.53 o 
   5   9   1       60.59       35.67      7.74 o 
   6   9   1       53.57       58.00     13.21 o 
   7   9   1        1.41       11.70     11.37 o 
   8   9   1       39.04       37.01     12.23 o 
   9   9   1       21.87       32.38     10.08 o 
  10   9   1       75.20       93.52     12.67 o 
  11   9   1       26.32       18.23      8.95 o 
   0  10   1       28.53       37.73     11.18 o 
   1  10   1      172.55      118.83      9.88 o 
   2  10   1       34.39       25.47      7.71 o 
   3  10   1      136.33      146.66     10.86 o 
   4  10   1        7.68        8.77      7.55 o 
   5  10   1      267.39      313.94     30.99 o 
   6  10   1      320.41      330.02     21.16 o 
   7  10   1      178.12      177.73     18.43 o 
   8  10   1        1.67       -3.16     11.67 o 
   9  10   1       25.65       28.18     13.41 o 
  10  10   1        0.04       -3.88     12.89 o 
   1  11   1      269.35      254.90     13.32 o 
   2  11   1      160.55      188.10     12.53 o 
   3  11   1      163.76      184.07     12.80 o 
   4  11   1       19.53       12.06      8.54 o 
   5  11   1        4.45        0.04      9.50 o 
   6  11   1      120.39      109.08     16.56 o 
   7  11   1       31.04       37.61     13.85 o 
   8  11   1       19.92       34.22     14.80 o 
   9  11   1       36.61       47.87     15.82 o 
   0  12   1       35.23       15.35     11.98 o 
   1  12   1      123.93      145.37     12.62 o 
   2  12   1        0.03        2.25      8.35 o 
   3  12   1       20.96       26.43      9.43 o 
   4  12   1        0.88       -1.20      8.20 o 
   5  12   1        0.54       -7.22     11.48 o 
   6  12   1        5.50        7.37     13.70 o 
   7  12   1        4.10        4.95     13.27 o 
   8  12   1        6.97        8.95     14.25 o 
   1  13   1        7.48        7.52      9.43 o 
   2  13   1       35.50       63.82     11.14 o 
   3  13   1        0.40       -8.85      8.60 o 
   4  13   1       12.30        3.96      9.48 o 
   5  13   1        0.21        1.56     13.38 o 
   6  13   1        0.14       -3.83     13.56 o 
   0  14   1        7.71       29.64     15.42 o 
   1  14   1       12.46       21.30     10.89 o 
   2  14   1        7.94       16.38     10.58 o 
   3  14   1       24.71       25.91     11.09 o 
   4  14   1        2.12        6.81     11.54 o 
   0   0   2    14357.81    11928.95    137.08 o 
   1   0   2      720.82     1027.82     63.65 o 
   2   0   2    28920.25    31337.21    576.53 o 
   3   0   2    61230.05    66591.51    906.91 o 
   4   0   2     4379.11     5654.24     53.41 o 
   5   0   2     2084.41     2171.19     35.29 o 
   6   0   2       13.45       15.20      2.40 o 
   7   0   2       16.04        7.12      3.89 o 
   8   0   2      685.50      976.73     20.31 o 
   9   0   2      110.06      105.24      6.98 o 
  10   0   2      112.71      102.13      7.70 o 
  11   0   2      961.19      814.55     28.51 o 
  12   0   2        0.29        5.56      7.18 o 
  13   0   2      138.11      118.60     11.79 o 
   1   1   2       75.64      117.01      1.78 o 
   2   1   2     1639.72     1700.94     24.55 o 
   3   1   2      720.66      693.64     10.35 o 
   4   1   2      887.08     1364.63     17.19 o 
   5   1   2     3213.84     3817.45     53.96 o 
   6   1   2      261.20      391.84      7.65 o 
   7   1   2      404.27      619.67     12.37 o 
   8   1   2     1599.22     1391.75     28.20 o 
   9   1   2      135.31      185.76      6.84 o 
  10   1   2      241.84      229.42      8.32 o 
  11   1   2      929.62     1020.06     36.03 o 
  12   1   2        0.54        5.62      5.89 o 
  13   1   2        0.96        4.22      5.40 o 
   0   2   2    25420.42    22368.26    164.77 o 
   1   2   2     6941.40     6033.42    107.63 o 
   2   2   2    10330.73    10013.90    153.00 o 
   3   2   2     2502.91     2498.39     60.24 o 
   4   2   2     1372.77     1502.63     30.12 o 
   5   2   2     2574.28     2543.84     48.70 o 
   6   2   2      122.05      175.58      4.81 o 
   7   2   2      131.08      107.77      3.01 o 
   8   2   2       33.40       53.58      2.67 o 
   9   2   2      836.09     1064.29     22.26 o 
  10   2   2      621.04      644.06     21.35 o 
  11   2   2      169.85      169.28      9.01 o 
  12   2   2       10.58       -1.65      5.62 o 
  13   2   2       22.22        7.26      6.32 o 
   1   3   2     2583.68     2029.73     31.33 o 
   2   3   2      530.01      328.05      7.60 o 
   3   3   2     2467.56     2162.25     51.19 o 
   4   3   2     4270.67     4577.52    104.11 o 
   5   3   2      228.93      371.06      9.39 o 
   6   3   2     1922.91     1869.05     49.50 o 
   7   3   2       44.92       49.40      2.73 o 
   8   3   2       21.50       15.69      2.69 o 
   9   3   2      734.46      776.44     19.59 o 
  10   3   2        2.09       12.40      4.82 o 
  11   3   2      397.46      442.37     29.53 o 
  12   3   2        2.00        5.35      8.04 o 
  13   3   2       91.41      101.31      9.20 o 
   0   4   2       84.18       87.06      4.45 o 
   1   4   2     4059.80     3973.60     46.85 o 
   2   4   2     2887.34     2447.27     85.61 o 
   3   4   2      272.79      374.12      5.94 o 
   4   4   2     3594.95     3439.57     65.51 o 
   5   4   2      463.80      492.73     10.70 o 
   6   4   2     1078.75     1111.02     28.20 o 
   7   4   2     1275.88     1619.41     43.27 o 
   8   4   2       70.01       69.88      4.36 o 
   9   4   2        2.30        8.68      3.50 o 
  10   4   2      524.75      499.15     23.70 o 
  11   4   2      605.37      573.76     35.68 o 
  12   4   2      149.53      119.46     13.19 o 
  13   4   2       12.81       -0.49      8.66 o 
   1   5   2      395.33      356.62      6.91 o 
   2   5   2      303.43      341.47      5.97 o 
   3   5   2       83.87      164.11      4.35 o 
   4   5   2        5.68       34.89      2.77 o 
   5   5   2      379.33      366.90     10.17 o 
   6   5   2      359.64      317.58     12.47 o 
   7   5   2      102.31       95.58      4.57 o 
   8   5   2        5.36       10.83      3.36 o 
   9   5   2      308.43      259.25      8.92 o 
  10   5   2       18.72       25.86      5.72 o 
  11   5   2      319.49      284.54     13.74 o 
  12   5   2        2.67       -5.71      8.46 o 
   0   6   2       18.15       20.49      4.88 o 
   1   6   2       65.14       87.81      4.29 o 
   2   6   2        0.10        6.03      2.50 o 
   3   6   2      474.42      398.80      7.11 o 
   4   6   2       41.31       42.19      3.27 o 
   5   6   2       36.69       33.93      3.45 o 
   6   6   2      369.05      336.54     11.49 o 
   7   6   2      370.05      390.68      9.95 o 
   8   6   2      196.64      201.92      8.35 o 
   9   6   2      104.50      120.40      7.53 o 
  10   6   2      141.77      157.96      8.51 o 
  11   6   2        6.56        3.74      7.79 o 
  12   6   2       20.37       20.88     10.25 o 
   1   7   2       23.85       23.17      3.83 o 
   2   7   2      927.45      918.39     13.75 o 
   3   7   2      107.48      109.65      5.64 o 
   4   7   2      843.13      629.21     15.76 o 
   5   7   2     1116.76     1117.40     21.74 o 
   6   7   2      658.80      700.96     26.62 o 
   7   7   2        1.90        7.75      4.72 o 
   8   7   2      180.48      158.12      7.89 o 
   9   7   2      383.68      380.24     12.26 o 
  10   7   2       66.34       65.38      7.38 o 
  11   7   2        2.76       -1.21      7.15 o 
  12   7   2        7.49       18.74     10.34 o 
   0   8   2      301.05      328.94     21.56 o 
   1   8   2      226.14      202.68      9.92 o 
   2   8   2      783.54      667.90     15.12 o 
   3   8   2        1.88        0.96      4.71 o 
   4   8   2       30.15       13.07      5.09 o 
   5   8   2      720.82      682.63     20.69 o 
   6   8   2      134.91      152.43      8.49 o 
   7   8   2      931.81      858.47     14.73 o 
   8   8   2       52.93       73.33      7.06 o 
   9   8   2        5.90        1.94      5.95 o 
  10   8   2       41.96       52.41      8.07 o 
  11   8   2        0.05       -3.34      7.24 o 
   1   9   2      367.42      319.77     11.96 o 
   2   9   2       77.54       38.16      7.72 o 
   3   9   2        3.75       20.62      7.47 o 
   4   9   2       55.39       52.64      8.23 o 
   5   9   2      128.99      128.70     39.37 o 
   6   9   2      413.18      405.53     21.74 o 
   7   9   2      596.18      591.80     25.11 o 
   8   9   2       12.29        5.43      9.27 o 
   9   9   2       55.16       60.99     10.73 o 
  10   9   2        3.96       10.23      9.77 o 
   0  10   2        0.19        1.78      9.55 o 
   1  10   2        0.01       -5.37      6.56 o 
   2  10   2       32.81       32.18      7.82 o 
   3  10   2       22.77       30.59      8.06 o 
   4  10   2      110.29      129.37     10.86 o 
   5  10   2       15.80       17.55      8.39 o 
   6  10   2        0.49       16.27     12.00 o 
   7  10   2       26.61       31.52     13.08 o 
   8  10   2       14.29       17.02     12.47 o 
   9  10   2       93.67       67.86     15.35 o 
  10  10   2       58.06       83.40     16.53 o 
   1  11   2       20.39       38.01      8.81 o 
   2  11   2      221.94      215.70     13.03 o 
   3  11   2      259.30      303.89     14.70 o 
   4  11   2      125.81      177.99     15.78 o 
   5  11   2       33.69       85.54     12.30 o 
   6  11   2        5.93        8.21     12.25 o 
   7  11   2       10.08        1.56     11.95 o 
   8  11   2        0.59        6.70     13.38 o 
   9  11   2        4.60        2.28     13.92 o 
   0  12   2       97.12      128.88     16.16 o 
   1  12   2       12.63       13.43      9.08 o 
   2  12   2       12.57        9.83      8.58 o 
   3  12   2       58.24       50.25     10.16 o 
   4  12   2        0.11        3.49      8.64 o 
   5  12   2       27.43       21.24     10.96 o 
   6  12   2        2.54       -6.82     12.66 o 
   7  12   2        1.79      -10.08     13.91 o 
   8  12   2        0.00        3.58     13.62 o 
   1  13   2        0.02       -4.99      9.21 o 
   2  13   2       28.37       25.63      9.70 o 
   3  13   2        7.92        4.60      9.15 o 
   4  13   2        0.64       -9.43      9.01 o 
   5  13   2        3.21       -3.22     14.01 o 
   6  13   2       22.47       22.91     14.45 o 
   0  14   2       30.37       28.92     15.09 o 
   1  14   2        1.84        3.04     10.03 o 
   2  14   2        2.43        0.24     10.00 o 
   3  14   2        3.23        1.68      9.86 o 
   4  14   2        4.77        7.06     12.58 o 
   1   1   3     2300.07     2483.42     33.76 o 
   2   1   3     4786.27     4982.60    105.25 o 
   3   1   3    15546.11    18317.35    212.02 o 
   4   1   3       64.98       67.05      5.67 o 
   5   1   3      577.31      581.63     10.46 o 
   6   1   3       33.12       55.60      2.69 o 
   7   1   3     1115.11     1240.08     24.72 o 
   8   1   3      411.38      546.98      8.86 o 
   9   1   3      823.73      846.08     13.36 o 
  10   1   3      394.99      395.81     12.90 o 
  11   1   3        5.84       22.02      5.02 o 
  12   1   3       25.19       20.56      6.48 o 
  13   1   3       18.73        9.55      6.60 o 
   0   2   3    27432.02    22525.62    455.28 o 
   1   2   3      122.27      110.58      2.60 o 
   2   2   3    21940.17    19632.34    270.42 o 
   3   2   3     5742.72     6027.47    119.04 o 
   4   2   3      546.09      545.93      9.40 o 
   5   2   3     6353.34     6836.20    113.81 o 
   6   2   3        0.15        2.79      1.53 o 
   7   2   3        1.89        4.53      1.71 o 
   8   2   3       11.45        7.79      2.20 o 
   9   2   3      274.22      277.54      6.61 o 
  10   2   3       27.94       35.96      5.18 o 
  11   2   3      478.09      460.22     20.21 o 
  12   2   3        0.01       -4.66      5.55 o 
  13   2   3       25.06       17.00      6.60 o 
   1   3   3      835.79      659.84      8.99 o 
   2   3   3     3630.93     2622.06     46.87 o 
   3   3   3     8566.65     8312.07    199.43 o 
   4   3   3     1247.13     1149.68     26.45 o 
   5   3   3      196.33      244.91      4.84 o 
   6   3   3     1606.15     1621.37     35.86 o 
   7   3   3      215.10      177.37      3.78 o 
   8   3   3      401.26      388.86      9.11 o 
   9   3   3      637.94      701.93     18.64 o 
  10   3   3       47.16       71.73      8.07 o 
  11   3   3      113.20      113.94      8.28 o 
  12   3   3       56.98       56.61     12.86 o 
  13   3   3        2.03       -2.42      6.10 o 
   0   4   3     4905.94     4189.91     58.69 o 
   1   4   3      130.16      133.23      3.62 o 
   2   4   3     1290.85     1121.46     22.83 o 
   3   4   3      269.19      161.45      4.48 o 
   4   4   3     1132.77      995.61     21.93 o 
   5   4   3      110.44      127.29      7.63 o 
   6   4   3      370.48      423.03     12.87 o 
   7   4   3        3.89        3.98      2.29 o 
   8   4   3      111.76      133.01      4.64 o 
   9   4   3      404.78      414.71     15.28 o 
  10   4   3      273.44      255.98      9.47 o 
  11   4   3      357.38      381.75     24.81 o 
  12   4   3      198.82      193.41     14.61 o 
  13   4   3       30.57       24.54      9.94 o 
   1   5   3     1427.43     1295.97     22.57 o 
   2   5   3      150.34      218.92      4.75 o 
   3   5   3       59.71       56.31      2.95 o 
   4   5   3      930.93      739.98     13.02 o 
   5   5   3       39.73       20.71      3.75 o 
   6   5   3      880.14      939.73     22.44 o 
   7   5   3      370.58      346.03     10.91 o 
   8   5   3       77.06       94.26      5.01 o 
   9   5   3      763.43      797.74     26.03 o 
  10   5   3       19.37       18.66      5.27 o 
  11   5   3        0.00       -5.28      6.17 o 
  12   5   3       61.52       52.32     11.49 o 
   0   6   3     9940.30    10088.26    257.39 o 
   1   6   3     3905.53     4022.42     51.24 o 
   2   6   3      398.12      434.26      7.83 o 
   3   6   3        2.50        4.87      2.42 o 
   4   6   3      642.61      623.11     12.68 o 
   5   6   3      158.93      165.21     10.99 o 
   6   6   3       11.43       13.18      3.78 o 
   7   6   3      235.01      247.42      8.87 o 
   8   6   3      136.10      143.95      6.96 o 
   9   6   3       56.82       47.79      6.37 o 
  10   6   3        4.62       -4.03      5.04 o 
  11   6   3       46.30       57.05      9.72 o 
  12   6   3        6.31        3.14      9.62 o 
   1   7   3      802.64      772.01     12.08 o 
   2   7   3       98.55      181.72      5.91 o 
   3   7   3      242.35      195.50      6.85 o 
   4   7   3      118.47      108.27      7.07 o 
   5   7   3        8.04       22.04      4.15 o 
   6   7   3       52.70       62.55      5.82 o 
   7   7   3      297.17      275.64      9.71 o 
   8   7   3      125.17      176.06      8.53 o 
   9   7   3      107.47      135.24      7.89 o 
  10   7   3       23.35       14.04      6.09 o 
  11   7   3        7.51        0.94      8.31 o 
  12   7   3        9.53        9.69     11.04 o 
   0   8   3      731.91      602.17     19.96 o 
   1   8   3       42.79       30.85      6.08 o 
   2   8   3      557.01      425.79     15.58 o 
   3   8   3      340.92      361.19     13.59 o 
   4   8   3      214.35      224.89     11.85 o 
   5   8   3     1199.73     1184.61     44.87 o 
   6   8   3     1421.45     1329.44     22.79 o 
   7   8   3      277.20      248.08     12.80 o 
   8   8   3      202.15      200.09      9.73 o 
   9   8   3        1.34       -1.23      6.38 o 
  10   8   3      104.90       81.37     10.10 o 
  11   8   3        3.76       12.75      8.10 o 
   1   9   3      127.83      108.90      8.94 o 
   2   9   3      805.03      693.36     16.63 o 
   3   9   3      623.19      512.99     22.03 o 
   4   9   3      404.16      495.05     19.16 o 
   5   9   3     1116.06     1123.23    100.24 o 
   6   9   3      632.91      525.53     18.28 o 
   7   9   3       78.97       90.05     14.20 o 
   8   9   3       34.50       24.79      9.59 o 
   9   9   3       35.89       21.48      9.93 o 
  10   9   3        5.83       10.73      9.61 o 
   0  10   3       34.16       37.68     17.38 o 
   1  10   3        8.90       34.82      8.02 o 
   2  10   3      116.83      137.24     10.23 o 
   3  10   3      173.67      169.66     11.11 o 
   4  10   3      247.18      261.02     12.99 o 
   5  10   3       49.28       75.44     14.99 o 
   6  10   3       52.13       55.65     10.82 o 
   7  10   3       73.98       51.18     13.09 o 
   8  10   3        5.16       -6.01     11.56 o 
   9  10   3        1.47       18.80     13.41 o 
  10  10   3        0.01      -10.95     12.41 o 
   1  11   3      399.47      409.14     15.63 o 
   2  11   3        2.47       11.03      8.38 o 
   3  11   3      262.79      312.88     14.90 o 
   4  11   3      380.48      402.35     29.56 o 
   5  11   3       54.30       66.16     11.49 o 
   6  11   3        0.94       -2.84     12.17 o 
   7  11   3        0.01        5.30     11.89 o 
   8  11   3        0.60      -10.62     12.40 o 
   9  11   3       52.94       56.75     15.05 o 
   0  12   3       67.00       98.38     16.35 o 
   1  12   3       14.46       20.66      9.35 o 
   2  12   3        0.30       -7.48      8.15 o 
   3  12   3        0.70       13.45      8.88 o 
   4  12   3        0.02        4.60      8.76 o 
   5  12   3        1.08        4.30     10.33 o 
   6  12   3       11.75       20.72     14.07 o 
   7  12   3       19.01       20.60     14.98 o 
   8  12   3       11.31        0.49     12.96 o 
   1  13   3        0.42        1.97      9.22 o 
   2  13   3        1.19        5.09      9.33 o 
   3  13   3        6.94        4.90      9.18 o 
   4  13   3       16.08       23.00     11.80 o 
   5  13   3        0.38        6.57     13.27 o 
   6  13   3       13.51       24.63     15.68 o 
   0  14   3       19.21       11.44     14.99 o 
   1  14   3        1.34        6.50     10.30 o 
   2  14   3       10.30       36.56     11.42 o 
   3  14   3        1.30       11.15     10.64 o 
   4  14   3        1.09       -4.32     11.63 o 
   0   0   4    24298.65    26294.51    500.63 o 
   1   0   4      774.85      505.83     13.74 o 
   2   0   4    79531.84    86915.87   4857.07 o 
   3   0   4      890.46      881.96     40.64 o 
   4   0   4     2224.94     2284.95     57.10 o 
   5   0   4      138.13      220.52      7.73 o 
   6   0   4        2.99        0.62      1.82 o 
   7   0   4     1047.92     1563.92     30.01 o 
   8   0   4        2.17        9.34      4.54 o 
   9   0   4     2565.76     2410.54     71.53 o 
  10   0   4     1044.63     1148.56     54.83 o 
  11   0   4       63.61       95.78     13.21 o 
  12   0   4        0.14       -8.86      8.52 o 
  13   0   4        0.39        1.27      7.60 o 
   1   1   4      389.40      375.70      7.58 o 
   2   1   4    34289.76    35151.14    810.71 o 
   3   1   4    23757.82    27143.55    655.36 o 
   4   1   4      983.86     1353.90     25.12 o 
   5   1   4     1729.80     1734.07     36.87 o 
   6   1   4      145.80       79.37      2.70 o 
   7   1   4      456.34      493.34      9.49 o 
   8   1   4        1.18        1.53      1.91 o 
   9   1   4      950.72      926.43     15.78 o 
  10   1   4       25.43       31.94      4.86 o 
  11   1   4       53.09       70.20      5.82 o 
  12   1   4       49.81       51.92      7.30 o 
  13   1   4        0.19        1.24      6.04 o 
   0   2   4    31145.17    30042.79    305.29 o 
   1   2   4    16047.30    14775.04    176.61 o 
   2   2   4     6355.63     5831.49     96.94 o 
   3   2   4     3376.05     3282.23     65.30 o 
   4   2   4     2695.10     2810.45     62.81 o 
   5   2   4     5157.35     6224.13    138.35 o 
   6   2   4      185.32      317.11      9.81 o 
   7   2   4      613.57      616.56     14.72 o 
   8   2   4      357.67      451.74     11.00 o 
   9   2   4      206.99      199.42      6.92 o 
  10   2   4      302.39      351.51     11.37 o 
  11   2   4      185.19      195.69     11.86 o 
  12   2   4      145.25      128.75      9.26 o 
  13   2   4       43.28       38.17      7.11 o 
   1   3   4      290.94      166.74      4.03 o 
   2   3   4      622.10      448.15      5.87 o 
   3   3   4     1728.48     1907.03     38.94 o 
   4   3   4     4430.27     3943.26     82.06 o 
   5   3   4      135.25      109.39      2.81 o 
   6   3   4      448.29      489.73     15.13 o 
   7   3   4     1281.90     1465.48     35.30 o 
   8   3   4      581.42      657.03     17.17 o 
   9   3   4       79.26      122.42      5.83 o 
  10   3   4       49.50       44.43      4.37 o 
  11   3   4       40.31       33.90      6.24 o 
  12   3   4        0.68        1.04      5.48 o 
  13   3   4        1.50        0.94      5.97 o 
   0   4   4      269.03      431.78     10.27 o 
   1   4   4       17.59       27.33      2.32 o 
   2   4   4     2311.59     2323.93     41.00 o 
   3   4   4      865.95      841.60     11.14 o 
   4   4   4       37.36       60.32      2.64 o 
   5   4   4     1075.72     1107.29     23.85 o 
   6   4   4      297.83      458.49     15.48 o 
   7   4   4      713.71      666.54     19.80 o 
   8   4   4      357.08      390.83     10.54 o 
   9   4   4       15.76       23.19      3.29 o 
  10   4   4       13.42        1.25      3.36 o 
  11   4   4      400.94      340.87     15.16 o 
  12   4   4       23.74       34.86     10.22 o 
  13   4   4       19.22       11.52      6.38 o 
   1   5   4     1959.70     1996.06     15.33 o 
   2   5   4     1847.99     1603.07     25.47 o 
   3   5   4      182.00      195.00      4.29 o 
   4   5   4       15.22       15.65      2.38 o 
   5   5   4      189.04      118.99      5.63 o 
   6   5   4      275.91      383.26     12.55 o 
   7   5   4      115.44      130.21      4.92 o 
   8   5   4       45.94       45.15      5.69 o 
   9   5   4       12.30       21.50      5.14 o 
  10   5   4      171.49      126.64      8.28 o 
  11   5   4       28.33       32.02      7.66 o 
  12   5   4       90.11       92.24     12.93 o 
   0   6   4      380.65      273.71      9.36 o 
   1   6   4     3098.06     3360.40     45.19 o 
   2   6   4      356.68      253.73      6.77 o 
   3   6   4      488.88      525.94      9.00 o 
   4   6   4        1.27        1.97      2.31 o 
   5   6   4      181.16      166.27      5.70 o 
   6   6   4      106.91       96.94      5.43 o 
   7   6   4      231.34      180.81      7.50 o 
   8   6   4       67.21      101.87      6.30 o 
   9   6   4      286.03      271.48      8.84 o 
  10   6   4       37.55       31.35      5.96 o 
  11   6   4       93.42       70.66     10.19 o 
  12   6   4       98.43       98.25     13.78 o 
   1   7   4       70.46       52.50      3.99 o 
   2   7   4      170.03      230.00      8.34 o 
   3   7   4     1461.86     1366.00     31.43 o 
   4   7   4      117.18      124.80      5.67 o 
   5   7   4      882.29      849.68     23.37 o 
   6   7   4      111.00       85.52      8.18 o 
   7   7   4      753.56      709.24     23.95 o 
   8   7   4      207.27      188.44      8.26 o 
   9   7   4       81.45       95.80      7.10 o 
  10   7   4        2.07       -5.76      5.50 o 
  11   7   4       88.69       81.77     11.16 o 
  12   7   4        2.01       -2.07      7.99 o 
   0   8   4       46.14      103.93     11.37 o 
   1   8   4      151.70       94.34      7.81 o 
   2   8   4      425.20      372.01     10.67 o 
   3   8   4      337.89      393.96     10.12 o 
   4   8   4      417.29      311.03     10.61 o 
   5   8   4      784.02      823.91     23.56 o 
   6   8   4       44.54       43.97      6.96 o 
   7   8   4     1011.65      953.08     19.97 o 
   8   8   4      403.96      407.92     13.38 o 
   9   8   4       62.83       55.33      8.02 o 
  10   8   4        5.90        5.00      7.57 o 
  11   8   4       14.10       -1.73      8.60 o 
   1   9   4        4.44        1.70      6.05 o 
   2   9   4      922.94     1007.60     31.37 o 
   3   9   4        0.69        3.30      6.74 o 
   4   9   4      369.38      334.91     13.30 o 
   5   9   4      449.45      420.50     14.62 o 
   6   9   4      346.35      388.31     26.17 o 
   7   9   4      125.82      122.08     12.76 o 
   8   9   4       37.29       37.39     10.36 o 
   9   9   4       46.01       40.85      9.15 o 
  10   9   4        0.12       -1.06      8.78 o 
   0  10   4      282.36      201.96     15.83 o 
   1  10   4      199.35      164.17     10.75 o 
   2  10   4      251.54      201.77     11.83 o 
   3  10   4        5.34        4.34      7.35 o 
   4  10   4       23.86       24.78      8.25 o 
   5  10   4      193.52      199.14     19.49 o 
   6  10   4       79.44       98.03     15.90 o 
   7  10   4        4.39       -9.54     10.92 o 
   8  10   4        0.48       -7.94     10.80 o 
   9  10   4       20.97       29.72     13.75 o 
  10  10   4       51.65       44.86     15.13 o 
   1  11   4       70.98       98.03     10.72 o 
   2  11   4      244.00      244.39     13.79 o 
   3  11   4      363.13      400.24     15.78 o 
   4  11   4       67.24       85.53     10.47 o 
   5  11   4       34.44       56.98     14.58 o 
   6  11   4        6.83        1.19     12.47 o 
   7  11   4       39.44       46.24     14.15 o 
   8  11   4        0.09      -11.69     11.69 o 
   9  11   4       12.57       22.81     14.38 o 
   0  12   4        8.45       19.25     13.35 o 
   1  12   4       21.85       19.62      9.00 o 
   2  12   4        0.85       -0.58      8.17 o 
   3  12   4       92.61       74.43     10.60 o 
   4  12   4      157.42      180.46     13.14 o 
   5  12   4       28.89       26.37     10.97 o 
   6  12   4       44.62       54.26     16.09 o 
   7  12   4        2.56       10.11     14.30 o 
   8  12   4        5.76       -0.15     13.45 o 
   1  13   4       15.68       14.41      9.09 o 
   2  13   4       27.18       24.93     12.44 o 
   3  13   4       38.30       56.35     11.38 o 
   4  13   4       16.77       22.35     11.47 o 
   5  13   4       51.42       88.79     14.06 o 
   6  13   4       27.19       51.17     16.44 o 
   0  14   4        1.52        1.95     14.06 o 
   1  14   4        8.40        0.75      9.78 o 
   2  14   4       12.39       29.09     10.51 o 
   3  14   4        3.43       19.88     10.81 o 
   4  14   4        2.81       -1.24     11.53 o 
   1   1   5     5198.16     5759.73     86.18 o 
   2   1   5    11131.03    11995.00    203.04 o 
   3   1   5     1435.94     1576.06     43.46 o 
   4   1   5     1695.89     1800.42     51.42 o 
   5   1   5     6548.66     7276.72    127.96 o 
   6   1   5      286.98      494.90     12.79 o 
   7   1   5      379.19      410.42      9.32 o 
   8   1   5      364.25      347.74      8.70 o 
   9   1   5       92.14      113.87      4.08 o 
  10   1   5       15.19       27.93      3.89 o 
  11   1   5      901.01      890.36     43.46 o 
  12   1   5       16.82       15.61      6.15 o 
  13   1   5       44.78       47.05      7.41 o 
   0   2   5    24197.42    25158.55    336.38 o 
   1   2   5    13469.57    12508.54    140.26 o 
   2   2   5     6063.30     6283.94    105.34 o 
   3   2   5     1280.12     1425.44     55.71 o 
   4   2   5      136.65      101.26      3.41 o 
   5   2   5      125.91      114.07      7.28 o 
   6   2   5     2386.20     2415.67     68.23 o 
   7   2   5        1.03        2.60      1.86 o 
   8   2   5     1007.44     1006.73     27.33 o 
   9   2   5       24.29       32.14      2.84 o 
  10   2   5        5.10        3.93      2.83 o 
  11   2   5        3.61       -0.17      4.05 o 
  12   2   5        9.77       14.18      6.01 o 
  13   2   5      120.96      127.16      9.38 o 
   1   3   5       22.57        7.37      1.36 o 
   2   3   5      224.39      118.77      3.18 o 
   3   3   5     1471.13     1455.30     22.42 o 
   4   3   5     4363.33     4347.45     82.53 o 
   5   3   5     1969.74     1867.17     42.84 o 
   6   3   5      356.65      473.10     14.02 o 
   7   3   5     3638.67     4182.18     88.34 o 
   8   3   5      311.12      260.55      7.84 o 
   9   3   5       55.60       47.60      3.24 o 
  10   3   5       25.05       22.59      3.40 o 
  11   3   5      128.90      140.53     10.78 o 
  12   3   5       12.33       18.46      6.00 o 
  13   3   5        3.74        1.64      5.83 o 
   0   4   5      591.04      317.50      7.34 o 
   1   4   5     8883.06     8356.32    100.80 o 
   2   4   5        6.67       11.28      1.56 o 
   3   4   5        4.64        4.23      1.62 o 
   4   4   5        3.63        2.98      1.48 o 
   5   4   5      152.66      212.62      5.35 o 
   6   4   5      318.19      280.99      9.50 o 
   7   4   5      141.51      184.62      7.57 o 
   8   4   5      340.93      290.19     11.65 o 
   9   4   5        5.06        4.14      3.69 o 
  10   4   5       87.12       85.11      6.27 o 
  11   4   5       17.12       12.33      6.52 o 
  12   4   5      142.95      133.78     11.61 o 
  13   4   5        1.28        2.31      5.52 o 
   1   5   5    10934.43     8738.35     84.08 o 
   2   5   5      218.13      395.96     11.15 o 
   3   5   5     2190.64     2301.52     47.98 o 
   4   5   5      406.65      467.81      9.83 o 
   5   5   5     3420.80     3495.66     78.56 o 
   6   5   5     1033.53      874.09     13.97 o 
   7   5   5      202.51      211.32      6.86 o 
   8   5   5       65.19       76.69      4.45 o 
   9   5   5      348.68      310.78      9.96 o 
  10   5   5      100.31       93.66      7.60 o 
  11   5   5        7.57        7.98      6.67 o 
  12   5   5        0.72        4.13      9.03 o 
   0   6   5     2015.84     2145.71     42.08 o 
   1   6   5     2561.41     2470.43     32.78 o 
   2   6   5      917.42      614.66     13.57 o 
   3   6   5      231.69      225.92      5.56 o 
   4   6   5      167.82      136.35      4.24 o 
   5   6   5      596.82      541.40     12.67 o 
   6   6   5       16.85       20.41      3.57 o 
   7   6   5        1.65       -1.25      3.71 o 
   8   6   5        6.58       -1.04      4.13 o 
   9   6   5        0.01        3.92      4.64 o 
  10   6   5       27.05       20.66      5.88 o 
  11   6   5        1.50       -1.31      6.55 o 
  12   6   5       81.59       82.25     13.21 o 
   1   7   5     1424.85     1067.69     19.97 o 
   2   7   5      528.52      479.26      9.17 o 
   3   7   5       10.90       15.13      4.69 o 
   4   7   5      334.70      382.94      8.63 o 
   5   7   5        5.72        8.63      3.75 o 
   6   7   5      243.32      227.52     10.08 o 
   7   7   5     1153.95     1135.61     36.62 o 
   8   7   5      139.30      152.79      7.82 o 
   9   7   5      257.47      223.07      9.59 o 
  10   7   5      188.80      153.40      9.98 o 
  11   7   5       57.35       36.67      9.81 o 
  12   7   5       12.66       17.93      9.28 o 
   0   8   5      967.38     1003.93     70.77 o 
   1   8   5       16.64       20.34      5.81 o 
   2   8   5       57.21       65.89      6.37 o 
   3   8   5      175.33      135.37      7.27 o 
   4   8   5       48.06       57.98      9.34 o 
   5   8   5     1146.86     1245.62     31.95 o 
   6   8   5      114.69      124.13     11.46 o 
   7   8   5        5.19        3.47      7.98 o 
   8   8   5      109.86      133.31     10.85 o 
   9   8   5        1.90        4.66      7.30 o 
  10   8   5        0.46       -2.45      7.48 o 
  11   8   5       43.45       38.10     10.12 o 
   1   9   5      168.23      150.02     10.18 o 
   2   9   5      113.20      112.67      9.49 o 
   3   9   5      107.07       81.66      9.06 o 
   4   9   5      109.00      111.05      9.87 o 
   5   9   5        0.56        0.87      8.54 o 
   6   9   5      119.80      159.99     14.64 o 
   7   9   5       32.36       46.92     10.89 o 
   8   9   5       42.68       32.04     10.17 o 
   9   9   5      145.11      173.42     12.17 o 
  10   9   5       59.78       71.38     11.73 o 
   0  10   5      206.46      232.67     17.67 o 
   1  10   5       87.06       54.55      8.96 o 
   2  10   5      253.29      234.12     12.42 o 
   3  10   5      355.34      367.27     14.38 o 
   4  10   5       77.04       64.64      9.46 o 
   5  10   5       13.49       53.51     11.26 o 
   6  10   5       54.12       68.11     11.60 o 
   7  10   5        0.81        6.17     11.67 o 
   8  10   5       34.27       30.45     13.08 o 
   9  10   5       30.14       24.38     13.70 o 
  10  10   5        6.98       12.14     13.99 o 
   1  11   5      159.83      133.97     11.64 o 
   2  11   5      120.73      116.28     11.33 o 
   3  11   5       22.66       29.14     14.02 o 
   4  11   5      137.83      197.25     12.84 o 
   5  11   5       84.04       68.99     11.77 o 
   6  11   5        3.77       -4.25      9.31 o 
   7  11   5       15.86        3.79     12.33 o 
   8  11   5       15.03       13.09     13.09 o 
   9  11   5        3.06       -2.39     13.62 o 
   0  12   5      169.01      200.82     36.50 o 
   1  12   5        0.06        4.87      8.60 o 
   2  12   5        9.16        2.34      8.28 o 
   3  12   5        1.19        6.09      8.79 o 
   4  12   5        0.24        4.88     10.37 o 
   5  12   5       10.78       -1.61      9.68 o 
   6  12   5        2.92        6.43     13.15 o 
   7  12   5        8.37       18.91     14.17 o 
   8  12   5       10.25       -1.53     12.78 o 
   1  13   5       30.13       17.69     10.09 o 
   2  13   5       10.18       14.10      9.96 o 
   3  13   5       15.61       23.46     10.06 o 
   4  13   5        0.18        5.57     11.20 o 
   5  13   5        1.56       -8.43     10.42 o 
   6  13   5       18.38       18.75     15.70 o 
   0  14   5       27.38       25.82     15.05 o 
   1  14   5       14.04       15.49     10.81 o 
   2  14   5        0.73        4.01     10.40 o 
   3  14   5        0.89        2.20     10.24 o 
   4  14   5        7.12        0.12     14.33 o 
   0   0   6      942.42     1264.06     36.46 o 
   1   0   6    77349.85    89264.54   1237.10 o 
   2   0   6    20494.56    20109.65    532.99 o 
   3   0   6    25503.26    28240.87   1388.86 o 
   4   0   6     1946.33     1993.46    114.74 o 
   5   0   6      587.40      373.72     11.88 o 
   6   0   6      232.97      187.78      8.24 o 
   7   0   6     1119.38     1507.47     39.87 o 
   8   0   6      795.34      746.07     33.32 o 
   9   0   6      603.14      610.41     23.64 o 
  10   0   6      218.54      184.52      8.32 o 
  11   0   6       36.55       21.73      9.04 o 
  12   0   6        0.22       10.43      9.39 o 
  13   0   6      634.13      571.25     24.34 o 
   1   1   6     6682.31     7257.32    120.78 o 
   2   1   6      288.24      486.03     15.28 o 
   3   1   6     5274.83     5181.41    133.93 o 
   4   1   6       32.15       50.68      2.65 o 
   5   1   6     2288.90     2848.38     69.11 o 
   6   1   6     2374.59     3244.45     78.01 o 
   7   1   6      122.37      149.59      5.12 o 
   8   1   6        4.92        4.49      2.40 o 
   9   1   6       17.27       48.20      3.10 o 
  10   1   6      348.44      347.92     12.21 o 
  11   1   6      249.45      227.11     12.37 o 
  12   1   6       88.46       85.34      8.95 o 
  13   1   6       46.11       45.88      7.17 o 
   0   2   6    21034.19    20668.12    236.43 o 
   1   2   6      273.24      168.25      3.45 o 
   2   2   6      730.96      801.96     12.32 o 
   3   2   6      922.29      767.58     29.64 o 
   4   2   6       58.41       82.98      2.77 o 
   5   2   6     1319.39     1844.89     61.20 o 
   6   2   6      105.58       84.49      3.44 o 
   7   2   6      336.79      440.68     10.55 o 
   8   2   6      754.43      693.73     17.18 o 
   9   2   6       78.83      104.39      3.54 o 
  10   2   6      119.02      129.48      4.44 o 
  11   2   6     1015.55      926.40     31.72 o 
  12   2   6       10.69        8.92      6.62 o 
  13   2   6        4.23        4.72      5.93 o 
   1   3   6      268.57      329.41      7.71 o 
   2   3   6      127.17      161.59      2.92 o 
   3   3   6     1098.77      820.24     15.93 o 
   4   3   6     1869.80     2555.20     54.89 o 
   5   3   6      213.66      261.36      7.51 o 
   6   3   6        0.31        2.51      2.22 o 
   7   3   6      619.16      749.93     19.05 o 
   8   3   6        0.04        0.49      2.60 o 
   9   3   6      237.74      240.61      7.20 o 
  10   3   6      271.26      302.03      6.77 o 
  11   3   6       23.26       22.66      4.43 o 
  12   3   6       13.97       11.02      5.45 o 
  13   3   6        1.34        0.93      5.47 o 
   0   4   6        3.98        7.62      2.41 o 
   1   4   6      810.40      814.15     11.08 o 
   2   4   6     2203.57     1926.37     49.92 o 
   3   4   6      719.61      469.32      7.47 o 
   4   4   6      267.52      342.27      6.34 o 
   5   4   6      417.47      433.06      9.29 o 
   6   4   6      156.28      152.79      4.73 o 
   7   4   6        0.01       -1.43      2.29 o 
   8   4   6      116.64      123.20      4.91 o 
   9   4   6        4.57       11.59      3.86 o 
  10   4   6       36.12       31.42      5.80 o 
  11   4   6      118.67      105.66      6.41 o 
  12   4   6        7.40       10.97      6.14 o 
  13   4   6        0.89       -7.64      5.20 o 
   1   5   6      512.34      451.76      6.91 o 
   2   5   6      730.47      525.35     15.68 o 
   3   5   6      102.81       61.15      3.15 o 
   4   5   6       20.20        9.44      1.95 o 
   5   5   6     1488.64     1564.83     28.00 o 
   6   5   6       18.16       10.55      2.48 o 
   7   5   6        7.48       11.84      2.92 o 
   8   5   6      259.76      251.44      5.77 o 
   9   5   6      531.89      488.43     10.15 o 
  10   5   6       94.41       99.75      7.94 o 
  11   5   6        2.57       -0.78      6.32 o 
  12   5   6        1.56        0.92     15.21 o 
   0   6   6     4710.36     4541.93     93.90 o 
   1   6   6       55.55       34.95      3.28 o 
   2   6   6       81.55       62.77      3.52 o 
   3   6   6      667.00      783.54     15.59 o 
   4   6   6      224.39      172.54      4.87 o 
   5   6   6      502.43      493.41     10.96 o 
   6   6   6       19.67       13.96      3.77 o 
   7   6   6      346.59      294.78      8.71 o 
   8   6   6       12.67       18.71      5.14 o 
   9   6   6       26.80       31.25      5.30 o 
  10   6   6      180.93      163.80      9.48 o 
  11   6   6       66.28       71.84      9.01 o 
  12   6   6       19.71       20.60      8.91 o 
   1   7   6      482.61      457.46      9.27 o 
   2   7   6        2.70       20.92      3.88 o 
   3   7   6       26.24       22.06      3.99 o 
   4   7   6      227.70      245.87      8.25 o 
   5   7   6       30.56       39.49      4.81 o 
   6   7   6       17.94       23.71      4.90 o 
   7   7   6       39.79       44.57      5.44 o 
   8   7   6      398.95      391.74     11.43 o 
   9   7   6       10.54        9.26      5.80 o 
  10   7   6       42.02       33.43      7.18 o 
  11   7   6        9.80        4.29      8.33 o 
   0   8   6        1.21        0.83      7.25 o 
   1   8   6       33.00       53.67      6.88 o 
   2   8   6       45.26       39.10      8.05 o 
   3   8   6       19.80       11.10      4.84 o 
   4   8   6       12.78       16.87      5.62 o 
   5   8   6     1206.36     1194.31     50.23 o 
   6   8   6      167.53      177.10      9.80 o 
   7   8   6        0.08        1.56      4.65 o 
   8   8   6       74.88       74.15      9.37 o 
   9   8   6        6.80       -2.01      7.33 o 
  10   8   6      142.22      155.16     13.55 o 
  11   8   6        2.05        3.58     10.98 o 
   1   9   6      837.00      822.71     17.79 o 
   2   9   6        6.75        5.35      6.93 o 
   3   9   6      115.26      127.48      9.92 o 
   4   9   6      494.96      487.80     44.29 o 
   5   9   6      323.52      357.13     25.87 o 
   6   9   6       52.37       41.11      8.76 o 
   7   9   6        3.29       -8.57      8.44 o 
   8   9   6      167.35      156.88     13.71 o 
   9   9   6       18.00       22.41     10.07 o 
  10   9   6       43.60       46.84     11.08 o 
   0  10   6       19.20       12.26     10.10 o 
   1  10   6      424.08      383.93     14.54 o 
   2  10   6        0.14       -2.09      6.97 o 
   3  10   6      176.44      159.90     10.96 o 
   4  10   6        3.05        5.97      7.89 o 
   5  10   6      260.69      276.88     21.01 o 
   6  10   6       29.66       23.63     10.19 o 
   7  10   6       36.74       39.69     12.72 o 
   8  10   6       18.97       25.35     12.98 o 
   9  10   6       20.07       31.38     14.44 o 
  10  10   6       15.71        2.11     10.23 o 
   1  11   6       35.97       59.34     10.13 o 
   2  11   6       79.60       94.57     10.97 o 
   3  11   6        0.03        1.15      8.23 o 
   4  11   6       89.16      101.70     10.87 o 
   5  11   6        0.00       -2.00      9.43 o 
   6  11   6        3.11        4.73      9.71 o 
   7  11   6      121.23      120.54     22.25 o 
   8  11   6        0.91       -3.94     12.78 o 
   9  11   6        0.13       -5.59     13.49 o 
   0  12   6       89.41       55.20     15.10 o 
   1  12   6       18.03       28.57      9.60 o 
   2  12   6       19.01       19.70      9.17 o 
   3  12   6       23.98       28.68      9.49 o 
   4  12   6      121.58      142.56     15.11 o 
   5  12   6       32.24       46.43     12.06 o 
   6  12   6       15.66       20.95     14.79 o 
   7  12   6        2.61       -4.37     13.69 o 
   1  13   6        0.00       -0.13      9.05 o 
   2  13   6        4.65       -0.84      9.28 o 
   3  13   6        4.04        7.42      9.60 o 
   4  13   6       17.11       15.82     12.03 o 
   5  13   6       11.24        9.83     11.64 o 
   6  13   6        1.34        3.88     14.74 o 
   0  14   6        4.62        9.08     14.87 o 
   1  14   6       20.84       37.91     11.14 o 
   2  14   6        0.24       -7.81      9.88 o 
   3  14   6       14.76       16.38     13.08 o 
   4  14   6        1.78        7.38     12.34 o 
   1   1   7      840.12     1016.45     16.43 o 
   2   1   7      205.05      307.07      5.25 o 
   3   1   7       43.97       27.02      4.01 o 
   4   1   7     2131.75     2599.85     69.04 o 
   5   1   7       18.32       84.59      2.65 o 
   6   1   7       25.42       56.93      3.20 o 
   7   1   7     2438.80     2559.96     65.69 o 
   8   1   7      122.88      124.30      3.25 o 
   9   1   7      593.77      638.53     20.07 o 
  10   1   7      214.73      224.50      8.84 o 
  11   1   7     1293.68     1190.17     49.35 o 
  12   1   7      581.28      518.80     18.60 o 
  13   1   7       65.37       66.54      7.62 o 
   0   2   7    59207.58    62185.12    722.90 o 
   1   2   7     2142.67     1676.85     18.19 o 
   2   2   7     1517.17      974.63     15.55 o 
   3   2   7     2871.88     2611.40     49.74 o 
   4   2   7        8.27        5.40      1.74 o 
   5   2   7    14798.76    16413.95    433.72 o 
   6   2   7     1485.74     1583.29     49.37 o 
   7   2   7       60.19      104.75      3.37 o 
   8   2   7       43.86       37.22      2.80 o 
   9   2   7       21.66       26.41      2.95 o 
  10   2   7        2.29       -2.21      2.91 o 
  11   2   7       56.89       54.78      5.01 o 
  12   2   7       14.99       14.38      5.55 o 
  13   2   7       99.20       81.35      7.67 o 
   1   3   7     2149.90     1792.49     34.31 o 
   2   3   7      488.55      619.97     10.55 o 
   3   3   7    10899.36    11247.51    173.14 o 
   4   3   7       82.76      100.95      2.87 o 
   5   3   7       94.74      177.43      5.82 o 
   6   3   7       19.43       21.71      2.78 o 
   7   3   7     1871.09     1981.39     47.62 o 
   8   3   7      141.94      161.50      7.07 o 
   9   3   7      420.60      421.95     12.04 o 
  10   3   7      322.33      313.08      9.46 o 
  11   3   7      183.15      194.45      6.49 o 
  12   3   7       16.24       16.70      5.20 o 
  13   3   7       28.27       34.08      6.03 o 
   0   4   7       55.43       72.62      3.92 o 
   1   4   7     2160.21     1829.22     31.14 o 
   2   4   7      268.31      329.73      8.54 o 
   3   4   7     1007.51      843.07     14.45 o 
   4   4   7     1642.07     1565.87     23.71 o 
   5   4   7      313.62      276.39      6.58 o 
   6   4   7      169.63      152.62      5.49 o 
   7   4   7      902.26      899.78     19.59 o 
   8   4   7        0.33       -1.30      2.78 o 
   9   4   7       26.87       38.81      4.56 o 
  10   4   7      362.02      357.69     14.50 o 
  11   4   7       32.28       25.80      6.79 o 
  12   4   7      104.03       68.81     11.29 o 
  13   4   7        0.58       -2.40      8.70 o 
   1   5   7     1692.16     1360.64     13.58 o 
   2   5   7     1617.41     1744.24     43.91 o 
   3   5   7      256.62      215.78      4.72 o 
   4   5   7      260.92      199.30      4.51 o 
   5   5   7      666.57      673.56     14.94 o 
   6   5   7      297.73      281.78      8.90 o 
   7   5   7       51.53       45.45      3.49 o 
   8   5   7       15.13        2.00      2.76 o 
   9   5   7       99.86       81.89      4.38 o 
  10   5   7       44.24       49.43      4.37 o 
  11   5   7       17.78       16.66      7.06 o 
  12   5   7      110.18      131.54     14.33 o 
   0   6   7      261.88      218.86      7.27 o 
   1   6   7       14.23       24.01      3.06 o 
   2   6   7     2308.06     2119.52     37.66 o 
   3   6   7      178.96      165.93      5.25 o 
   4   6   7        7.11       16.05      3.03 o 
   5   6   7      573.16      539.16     12.66 o 
   6   6   7      284.36      315.98      8.87 o 
   7   6   7       27.44       16.16      3.87 o 
   8   6   7      138.08      140.55      7.61 o 
   9   6   7      732.59      577.75     14.82 o 
  10   6   7       57.02       63.68      7.57 o 
  11   6   7       18.59       11.83      7.34 o 
  12   6   7       74.44       52.09     10.40 o 
   1   7   7       91.53      118.87      5.36 o 
   2   7   7      280.06      303.94      8.51 o 
   3   7   7      629.73      462.97     16.77 o 
   4   7   7      654.60      539.80     12.83 o 
   5   7   7       39.56       33.28      5.14 o 
   6   7   7      150.24      162.48      7.97 o 
   7   7   7     1032.74      817.37     20.20 o 
   8   7   7        7.62       -2.34      5.28 o 
   9   7   7        2.09       -7.20      5.29 o 
  10   7   7       38.01       62.29      7.92 o 
  11   7   7       22.52       38.01     10.00 o 
   0   8   7       28.60       19.09     22.16 o 
   1   8   7      416.64      309.43     11.68 o 
   2   8   7       16.27       12.48      5.16 o 
   3   8   7       63.48       56.04      6.42 o 
   4   8   7       26.82       15.65      5.13 o 
   5   8   7      274.84      379.80     17.93 o 
   6   8   7       66.61       74.49      7.88 o 
   7   8   7      793.41      622.60     14.82 o 
   8   8   7      186.36      206.21     12.02 o 
   9   8   7       16.35        5.96      7.29 o 
  10   8   7        0.38       -2.66      8.88 o 
  11   8   7        3.31        1.24     10.67 o 
   1   9   7       92.81      118.33      9.51 o 
   2   9   7       74.32       72.66      8.41 o 
   3   9   7        3.53        4.44      6.86 o 
   4   9   7     1316.68     1315.19     72.11 o 
   5   9   7        1.04        3.42      8.56 o 
   6   9   7      102.11      112.49     14.95 o 
   7   9   7       39.91       34.48      7.92 o 
   8   9   7      163.94      195.73     14.78 o 
   9   9   7       30.78       25.91     10.28 o 
  10   9   7       42.54       45.77     11.26 o 
   0  10   7        0.03        7.04     11.39 o 
   1  10   7       43.64       42.61      8.40 o 
   2  10   7      152.21      148.69     11.07 o 
   3  10   7       57.40       60.28      9.11 o 
   4  10   7       42.14       43.32      8.83 o 
   5  10   7       92.20      113.62     12.64 o 
   6  10   7       21.29       16.66      9.71 o 
   7  10   7      177.01      194.61     19.17 o 
   8  10   7        2.81       10.75     12.03 o 
   9  10   7        0.41        0.87     11.73 o 
   1  11   7      393.17      417.68     19.65 o 
   2  11   7        3.45       -1.11      8.71 o 
   3  11   7        8.94        8.66      8.81 o 
   4  11   7       66.25       87.17     19.15 o 
   5  11   7      112.85      130.71     21.18 o 
   6  11   7       55.90       75.94     12.55 o 
   7  11   7        6.66       19.19     13.09 o 
   8  11   7        5.76        1.89     12.86 o 
   9  11   7       17.20        9.54     13.29 o 
   0  12   7      169.88      205.09     19.58 o 
   1  12   7        0.19        1.20      8.87 o 
   2  12   7        6.99       -3.64      8.11 o 
   3  12   7       25.19       42.77      9.95 o 
   4  12   7        0.05        0.18     10.18 o 
   5  12   7       29.32       31.40     11.63 o 
   6  12   7        1.56       -8.70      9.36 o 
   7  12   7        9.76        2.53     18.34 o 
   1  13   7       12.53        5.79      9.76 o 
   2  13   7        0.32       -7.17      8.83 o 
   3  13   7        0.00       -3.77      9.21 o 
   4  13   7        0.68      -13.00     10.68 o 
   5  13   7       17.36       29.26     12.24 o 
   6  13   7       15.81       14.12     14.87 o 
   0  14   7       19.44       18.53     14.95 o 
   1  14   7        1.44        1.42     10.03 o 
   2  14   7        3.18        8.93     10.50 o 
   3  14   7        7.94       23.56     13.17 o 
   4  14   7        6.72       13.71     12.45 o 
   0   0   8    16106.24    17933.59    258.88 o 
   1   0   8    64903.32    71290.30   1162.28 o 
   2   0   8    19728.57    19343.53    326.88 o 
   3   0   8     3682.67     3113.70     98.98 o 
   4   0   8     3404.75     3505.04    132.95 o 
   5   0   8     3515.96     3405.67    141.04 o 
   6   0   8       65.49       36.88      2.57 o 
   7   0   8       16.28       14.69      4.03 o 
   8   0   8      124.55      132.93      5.25 o 
   9   0   8       13.31       10.40      3.04 o 
  10   0   8      757.34      771.97     37.41 o 
  11   0   8      342.57      386.45     26.97 o 
  12   0   8      494.35      453.02     19.99 o 
  13   0   8        2.77       -0.70      9.04 o 
   1   1   8     9985.24    10895.20    120.00 o 
   2   1   8     5212.08     5786.99     69.72 o 
   3   1   8    11205.94    12827.13    260.49 o 
   4   1   8      604.21      354.16      6.52 o 
   5   1   8     1452.97     1371.71     28.08 o 
   6   1   8     2360.38     2545.08     58.61 o 
   7   1   8       85.99       65.16      2.72 o 
   8   1   8       22.02       27.65      1.91 o 
   9   1   8       68.42       55.05      2.63 o 
  10   1   8      263.23      264.73      6.23 o 
  11   1   8      300.00      234.83     13.42 o 
  12   1   8       27.35       35.83      7.10 o 
  13   1   8       48.81       44.25      9.39 o 
   0   2   8    19658.54    20871.58    242.08 o 
   1   2   8     5585.39     6242.52     72.03 o 
   2   2   8     2247.82     2057.21     29.42 o 
   3   2   8     3058.86     2730.34     42.28 o 
   4   2   8     6788.94     7138.38    136.09 o 
   5   2   8     4123.77     4267.29     95.38 o 
   6   2   8        0.60       10.44      2.76 o 
   7   2   8        4.57        6.20      2.53 o 
   8   2   8        0.01        0.11      2.02 o 
   9   2   8      104.31      115.04      4.72 o 
  10   2   8      113.03      102.03      4.47 o 
  11   2   8      395.01      305.73     10.28 o 
  12   2   8        8.80        6.23      5.02 o 
  13   2   8       41.88       24.68      5.86 o 
   1   3   8     3102.26     3295.26     66.25 o 
   2   3   8       75.41      143.55      2.99 o 
   3   3   8     1544.50     1377.65     24.95 o 
   4   3   8      618.62      758.76     57.80 o 
   5   3   8      932.53      835.36     23.17 o 
   6   3   8      104.72      109.55      4.18 o 
   7   3   8      142.69      149.98      5.48 o 
   8   3   8       21.41       19.11      3.34 o 
   9   3   8       25.00       32.44      3.69 o 
  10   3   8      111.40      106.11      6.57 o 
  11   3   8      125.60      141.46      8.44 o 
  12   3   8        2.42        6.29      6.88 o 
  13   3   8        0.00        6.58      8.54 o 
   0   4   8      507.90      557.21     12.27 o 
   1   4   8     3371.29     2748.27     23.96 o 
   2   4   8      242.57      252.91      5.50 o 
   3   4   8      438.22      406.51      9.20 o 
   4   4   8     2057.49     2014.86     35.27 o 
   5   4   8     3452.50     4056.51     81.02 o 
   6   4   8       36.73       58.20      3.73 o 
   7   4   8      466.45      416.02     12.67 o 
   8   4   8       90.05      101.97      5.07 o 
   9   4   8        0.14        4.61      3.50 o 
  10   4   8      229.37      213.63     11.23 o 
  11   4   8       14.39       19.56      6.82 o 
  12   4   8        5.53        8.24      8.60 o 
   1   5   8     2890.91     3264.08     41.64 o 
   2   5   8      571.20      679.07      7.93 o 
   3   5   8      214.12      282.94      6.60 o 
   4   5   8     1188.24     1076.43     20.40 o 
   5   5   8      147.75       95.95      3.67 o 
   6   5   8      175.88      224.51      5.29 o 
   7   5   8       19.04       21.79      2.66 o 
   8   5   8      136.32      102.69      5.98 o 
   9   5   8      191.17      180.42      7.26 o 
  10   5   8        1.31       -3.16      5.23 o 
  11   5   8      115.60      101.07      9.58 o 
  12   5   8       49.77       43.35      9.51 o 
   0   6   8     2213.43     1860.86     32.29 o 
   1   6   8      160.82      178.27      4.82 o 
   2   6   8      353.41      276.22      5.80 o 
   3   6   8      556.71      608.34     13.59 o 
   4   6   8      144.65      110.79      4.51 o 
   5   6   8        2.58        1.95      2.96 o 
   6   6   8      112.39      106.28      4.97 o 
   7   6   8       20.01       14.48      3.43 o 
   8   6   8        6.76        5.34      3.39 o 
   9   6   8        8.84       22.96      3.91 o 
  10   6   8        7.77       21.40      7.37 o 
  11   6   8       17.21       17.59      7.43 o 
  12   6   8       48.17       33.68     14.90 o 
   1   7   8      907.81      891.35     16.87 o 
   2   7   8      362.62      395.91     14.61 o 
   3   7   8        6.15        4.05      2.77 o 
   4   7   8      180.63      235.31      8.04 o 
   5   7   8        0.00        6.60      4.49 o 
   6   7   8      515.40      481.28     20.48 o 
   7   7   8       92.54       94.33      7.82 o 
   8   7   8       56.66       39.77      7.66 o 
   9   7   8      342.63      296.19     13.02 o 
  10   7   8        9.16        4.32      8.26 o 
  11   7   8        1.44        9.25      8.71 o 
   0   8   8        0.00       10.08      8.23 o 
   1   8   8      425.66      423.36     12.79 o 
   2   8   8     1032.30      991.51     21.44 o 
   3   8   8      614.37      460.43     13.25 o 
   4   8   8       27.78       33.50      6.66 o 
   5   8   8        2.87       11.06      6.34 o 
   6   8   8      245.17      266.60     14.53 o 
   7   8   8      115.97      130.07      9.19 o 
   8   8   8       57.86       51.22     10.27 o 
   9   8   8       61.62       70.51     10.87 o 
  10   8   8        5.36        6.58      8.85 o 
  11   8   8       30.67       41.57     13.24 o 
   1   9   8       64.13       77.63      8.77 o 
   2   9   8      711.51      682.95     31.02 o 
   3   9   8     1336.89     1220.06     49.76 o 
   4   9   8        4.00       18.77     10.66 o 
   5   9   8       27.75       22.49      7.98 o 
   6   9   8       99.63      117.73     10.84 o 
   7   9   8      435.11      468.28     25.85 o 
   8   9   8       54.52       33.09      9.92 o 
   9   9   8        0.02        9.71      9.33 o 
  10   9   8        0.26       -1.10      8.77 o 
   0  10   8      704.64      730.99     26.34 o 
   1  10   8        1.03        9.33      7.69 o 
   2  10   8      146.28      147.17     11.04 o 
   3  10   8       24.60       22.72      8.27 o 
   4  10   8      188.13      201.50     12.32 o 
   5  10   8       17.50       40.28     10.53 o 
   6  10   8        3.89       -2.17      9.29 o 
   7  10   8        7.17       13.56     12.66 o 
   8  10   8       13.52       26.33     13.63 o 
   9  10   8      163.07      210.25     16.24 o 
   1  11   8      415.37      402.92     15.97 o 
   2  11   8       16.53       25.52      8.80 o 
   3  11   8      257.43      271.79     14.30 o 
   4  11   8       89.79      117.48     13.46 o 
   5  11   8       73.26      112.22     13.22 o 
   6  11   8        7.75      -12.77      8.84 o 
   7  11   8       46.82       46.43     14.59 o 
   8  11   8        3.62       -5.59     12.99 o 
   0  12   8       52.32       28.32     14.02 o 
   1  12   8        1.39       -8.78      8.23 o 
   2  12   8        2.17       -2.57      8.56 o 
   3  12   8       23.06       23.47      9.46 o 
   4  12   8        0.94       -8.91      9.74 o 
   5  12   8        8.05       11.29     11.22 o 
   6  12   8       30.00       33.03     11.73 o 
   7  12   8        1.53       -8.67     13.01 o 
   1  13   8       19.90       17.10      9.79 o 
   2  13   8        5.44        1.99      9.36 o 
   3  13   8      103.86      123.19     15.48 o 
   4  13   8        0.15       -4.28     11.40 o 
   5  13   8       14.90       14.94     12.21 o 
   6  13   8       30.82       34.34     16.22 o 
   0  14   8        4.39      -14.10     13.34 o 
   1  14   8        2.89       -4.18     10.20 o 
   2  14   8        3.08      -12.36      9.81 o 
   3  14   8       20.31       27.14     13.21 o 
   1   1   9        9.10        4.82      0.90 o 
   2   1   9      593.21      686.03     11.51 o 
   3   1   9        1.85       11.23      1.51 o 
   4   1   9     4228.68     4404.47     96.05 o 
   5   1   9        2.45        1.85      1.91 o 
   6   1   9     2586.64     2900.66     53.02 o 
   7   1   9     1440.09     1633.60     36.86 o 
   8   1   9      149.01      172.99      5.79 o 
   9   1   9       92.01      123.19      3.43 o 
  10   1   9       20.77       19.42      2.63 o 
  11   1   9       87.37       85.15      6.06 o 
  12   1   9       32.51       32.80      6.68 o 
  13   1   9        0.05       -7.93      5.71 o 
   0   2   9    26055.93    26958.14    346.97 o 
   1   2   9     3098.43     2625.48     42.61 o 
   2   2   9     1519.23     1772.27     23.03 o 
   3   2   9     2648.51     2532.98     73.79 o 
   4   2   9     1307.22     1888.81     27.48 o 
   5   2   9     1316.22     1449.94     29.91 o 
   6   2   9     5813.59     6315.30    139.69 o 
   7   2   9       24.50       59.62      3.77 o 
   8   2   9      244.82      293.40     10.25 o 
   9   2   9      252.01      282.71      8.09 o 
  10   2   9        1.03       -1.96      2.76 o 
  11   2   9        7.02        6.66      3.74 o 
  12   2   9      165.04      143.24      7.80 o 
  13   2   9        3.17        2.76      4.99 o 
   1   3   9        5.71        4.63      1.23 o 
   2   3   9        3.65       11.33      1.92 o 
   3   3   9      146.78      163.59      4.09 o 
   4   3   9       15.82        8.20      2.14 o 
   5   3   9     5520.09     6650.89    152.96 o 
   6   3   9     1477.31     1686.49     37.64 o 
   7   3   9       39.29       56.96      4.19 o 
   8   3   9        6.52       12.67      3.48 o 
   9   3   9        0.43       -1.35      3.05 o 
  10   3   9       40.13       43.59      5.36 o 
  11   3   9       65.71       77.98      7.07 o 
  12   3   9        0.76       -4.73      7.10 o 
  13   3   9       19.70        8.10      8.76 o 
   0   4   9      402.04      414.58      7.12 o 
   1   4   9     1325.80     1203.46     12.48 o 
   2   4   9       25.57       54.63      2.48 o 
   3   4   9      152.36      244.27      4.01 o 
   4   4   9      964.67      957.03     21.47 o 
   5   4   9      977.15      978.33     20.16 o 
   6   4   9        0.14        4.15      2.90 o 
   7   4   9       86.01       83.36      4.66 o 
   8   4   9      119.34      129.47      5.46 o 
   9   4   9       30.56       44.99      4.43 o 
  10   4   9      543.10      469.37     16.79 o 
  11   4   9       10.19        5.97      5.74 o 
  12   4   9       34.37       26.52      8.57 o 
   1   5   9     3941.18     3551.15     52.92 o 
   2   5   9      138.24      239.54      5.04 o 
   3   5   9     2196.28     2231.63     48.59 o 
   4   5   9        7.22        3.84      1.86 o 
   5   5   9     1465.05     1423.61     31.03 o 
   6   5   9       92.51       77.59      3.79 o 
   7   5   9       71.24       79.73      3.95 o 
   8   5   9      567.47      501.64     15.18 o 
   9   5   9      142.17      135.81      6.70 o 
  10   5   9        3.33        3.34      5.41 o 
  11   5   9       23.58       26.23      7.47 o 
  12   5   9        9.51        6.28      8.23 o 
   0   6   9       13.20       12.56      3.93 o 
   1   6   9       32.84       74.14      3.73 o 
   2   6   9     1861.62     1929.98     43.39 o 
   3   6   9      766.69      606.46     14.21 o 
   4   6   9      280.54      210.58      5.51 o 
   5   6   9       83.29       86.60      4.68 o 
   6   6   9       42.45       40.57      3.93 o 
   7   6   9       12.17       16.60      3.49 o 
   8   6   9      121.02       98.22      7.69 o 
   9   6   9      168.65      142.15      9.24 o 
  10   6   9      108.79      122.49     10.21 o 
  11   6   9        2.95       14.29      7.40 o 
  12   6   9       57.23       47.29     10.25 o 
   1   7   9     2997.43     2665.91     53.75 o 
   2   7   9        0.51        6.13      4.55 o 
   3   7   9       31.24       46.88      9.77 o 
   4   7   9      240.12      204.38      9.23 o 
   5   7   9      265.03      210.72      9.19 o 
   6   7   9      147.73      159.87      8.67 o 
   7   7   9      132.33      146.65      8.64 o 
   8   7   9       67.60       70.45     14.17 o 
   9   7   9       43.99       27.93      9.21 o 
  10   7   9       61.22       72.56     13.12 o 
  11   7   9       36.33       52.46     10.68 o 
   0   8   9       11.59        3.34      8.22 o 
   1   8   9      315.05      297.24     17.69 o 
   2   8   9       14.62       33.63      6.10 o 
   3   8   9      160.16      138.09      9.17 o 
   4   8   9       84.57       92.39      7.67 o 
   5   8   9      806.55      748.20     23.98 o 
   6   8   9      123.36      113.08      8.83 o 
   7   8   9      618.92      651.32     19.97 o 
   8   8   9       43.72       71.19     11.16 o 
   9   8   9        0.49        2.95      8.39 o 
  10   8   9      210.98      196.49     14.80 o 
  11   8   9       17.36       13.81     12.06 o 
   1   9   9      122.08       97.63      9.18 o 
   2   9   9       50.54       56.02      8.33 o 
   3   9   9     1260.22     1186.18     25.73 o 
   4   9   9      948.55      753.29     80.68 o 
   5   9   9        0.51        4.52      8.64 o 
   6   9   9      180.12      243.87     11.53 o 
   7   9   9        7.51       17.14      7.16 o 
   8   9   9        0.26       -2.39      8.66 o 
   9   9   9        0.29       -3.87      8.76 o 
  10   9   9        2.22       -4.16      9.40 o 
   0  10   9       60.18       37.80     12.46 o 
   1  10   9      238.68      223.69     12.57 o 
   2  10   9        0.50       -3.72      7.08 o 
   3  10   9      456.14      446.20     30.31 o 
   4  10   9      123.04      135.75     18.27 o 
   5  10   9        3.54       -6.72      8.90 o 
   6  10   9       34.80       18.91     10.24 o 
   7  10   9      196.54      202.06     15.19 o 
   8  10   9       51.29       60.44     14.92 o 
   9  10   9       56.09       52.52     12.01 o 
   1  11   9      141.96      154.85     12.38 o 
   2  11   9       61.77       61.00      9.97 o 
   3  11   9       33.43       25.53      8.95 o 
   4  11   9      132.87      138.17     14.17 o 
   5  11   9       39.08       21.66     11.14 o 
   6  11   9       12.55        2.11     10.37 o 
   7  11   9        2.53       -6.22     12.29 o 
   8  11   9        1.84       -2.81     12.71 o 
   0  12   9       64.77       43.04     14.68 o 
   1  12   9       24.37       26.83      9.87 o 
   2  12   9        3.86        0.64      8.72 o 
   3  12   9       25.58       32.14      9.68 o 
   4  12   9       26.59       39.19     11.95 o 
   5  12   9        0.64        6.04     10.48 o 
   6  12   9        0.19       -5.80     10.47 o 
   7  12   9        7.22       -3.10     13.93 o 
   1  13   9        2.33        1.19      9.33 o 
   2  13   9        2.54       -4.99      8.90 o 
   3  13   9        8.16        9.62     11.84 o 
   4  13   9       25.10       36.06     12.70 o 
   5  13   9        6.91        5.56     11.92 o 
   6  13   9        0.25       -0.77     16.25 o 
   0  14   9       11.53       33.85     23.03 o 
   1  14   9        2.10       -3.12      9.88 o 
   2  14   9        7.61        8.09     10.83 o 
   3  14   9        4.39       11.36     12.59 o 
   0   0  10    48320.20    48797.20   1607.08 o 
   1   0  10    21478.20    20774.15    188.90 o 
   2   0  10     5886.60     5744.26     97.26 o 
   3   0  10      123.34      164.57      4.66 o 
   4   0  10     1128.39     1078.25     32.60 o 
   5   0  10     1015.68      924.35     28.39 o 
   6   0  10     1324.47     1362.71     47.13 o 
   7   0  10      267.56      296.37      5.47 o 
   8   0  10      207.03      247.49     12.69 o 
   9   0  10      362.59      381.56     18.32 o 
  10   0  10      577.43      557.22     18.53 o 
  11   0  10      391.90      417.81     25.71 o 
  12   0  10       71.59       81.87     11.30 o 
  13   0  10      746.76      659.06     23.64 o 
   1   1  10     3724.67     3521.75     58.25 o 
   2   1  10     5290.59     5717.09     83.59 o 
   3   1  10      524.97      588.49     10.63 o 
   4   1  10     1153.04      934.20     12.46 o 
   5   1  10       62.02      109.14      4.18 o 
   6   1  10       23.34       41.55      2.50 o 
   7   1  10      718.12      863.50     27.31 o 
   8   1  10        3.17       15.74      2.52 o 
   9   1  10        7.03        4.36      2.52 o 
  10   1  10      343.24      302.38     10.07 o 
  11   1  10      210.14      215.55     11.07 o 
  12   1  10       86.16       58.12      7.43 o 
  13   1  10       13.92       13.90      6.47 o 
   0   2  10    11567.57    11337.01    164.39 o 
   1   2  10      834.84      941.30     31.69 o 
   2   2  10        7.05       14.61      1.39 o 
   3   2  10      955.84     1168.96      9.08 o 
   4   2  10     1372.51     1407.85     17.03 o 
   5   2  10      473.04      473.42      8.71 o 
   6   2  10     2277.47     2238.95     45.04 o 
   7   2  10      518.97      496.73     12.58 o 
   8   2  10      366.82      351.23     13.17 o 
   9   2  10      199.24      203.29      8.24 o 
  10   2  10      765.93      752.73     22.32 o 
  11   2  10        4.53       16.06      5.69 o 
  12   2  10       62.18       42.56      9.52 o 
  13   2  10        6.96        2.37      8.52 o 
   1   3  10      494.83      439.87      9.13 o 
   2   3  10      463.54      604.23      7.27 o 
   3   3  10      114.05       88.70      2.48 o 
   4   3  10      597.98      478.21      7.51 o 
   5   3  10     1981.42     2368.15     52.78 o 
   6   3  10      306.15      373.29      8.24 o 
   7   3  10     1069.09     1130.06     23.70 o 
   8   3  10        1.20        9.45      3.76 o 
   9   3  10       14.56       12.41      3.61 o 
  10   3  10       66.24       62.38      8.69 o 
  11   3  10       89.50       76.97      7.33 o 
  12   3  10      115.89      117.09     11.94 o 
  13   3  10        4.04        9.15      9.00 o 
   0   4  10     2390.09     2608.23     34.31 o 
   1   4  10      105.06      111.35      4.34 o 
   2   4  10       72.60       51.95      2.36 o 
   3   4  10      219.80      199.73      5.28 o 
   4   4  10      632.65      853.10     14.47 o 
   5   4  10      215.15      154.54      4.73 o 
   6   4  10      500.86      362.04     10.52 o 
   7   4  10       18.25       15.62      3.44 o 
   8   4  10       88.99      111.98      5.42 o 
   9   4  10       16.13       31.82      4.34 o 
  10   4  10        7.64        3.95      4.74 o 
  11   4  10       61.08       66.82      7.42 o 
  12   4  10       20.02       13.94      8.11 o 
   1   5  10      612.41      736.10     11.68 o 
   2   5  10      499.58      470.56      9.46 o 
   3   5  10     1489.63     1593.01     37.76 o 
   4   5  10     1029.99     1078.73     23.09 o 
   5   5  10      251.42      198.48      7.28 o 
   6   5  10      133.77      117.36      5.43 o 
   7   5  10        8.20       13.63      3.68 o 
   8   5  10      111.46      127.68      6.08 o 
   9   5  10      124.97      120.19      8.38 o 
  10   5  10      174.26      159.27      9.19 o 
  11   5  10       23.38       21.81      7.19 o 
  12   5  10      142.49      134.67     12.59 o 
   0   6  10      661.16      869.26     25.13 o 
   1   6  10       12.82       15.80      2.78 o 
   2   6  10     1686.27     1648.28     35.16 o 
   3   6  10        0.92        7.40      2.71 o 
   4   6  10       10.39       21.18      4.27 o 
   5   6  10        0.85        0.53      3.10 o 
   6   6  10        7.77       11.48      3.29 o 
   7   6  10      108.66      125.06      6.94 o 
   8   6  10        4.37        4.38      4.29 o 
   9   6  10       16.68        0.92      5.90 o 
  10   6  10      179.81      153.56     11.12 o 
  11   6  10      211.41      178.93     11.81 o 
  12   6  10      123.70      134.75     13.07 o 
   1   7  10      821.68      822.63     13.60 o 
   2   7  10       17.74       22.57      5.14 o 
   3   7  10       62.03       55.07      8.45 o 
   4   7  10      432.00      372.75     10.46 o 
   5   7  10      175.38      191.41     10.07 o 
   6   7  10     1136.78     1056.32     41.40 o 
   7   7  10       33.75       33.87      6.74 o 
   8   7  10       55.02       52.02      7.34 o 
   9   7  10      221.56      194.18     13.45 o 
  10   7  10      197.37      201.24     17.20 o 
  11   7  10       10.15       11.03     11.19 o 
   0   8  10       58.08       30.37      9.28 o 
   1   8  10       64.05       45.85      6.91 o 
   2   8  10       10.24        5.81      5.26 o 
   3   8  10      897.72      795.62     65.46 o 
   4   8  10      102.78       88.79     11.23 o 
   5   8  10      450.32      471.87     22.46 o 
   6   8  10       46.22       54.65      7.41 o 
   7   8  10        2.63       -3.13      6.16 o 
   8   8  10      181.44      189.69     14.09 o 
   9   8  10        0.76       -5.26      8.46 o 
  10   8  10       23.13       34.91     13.00 o 
  11   8  10        1.57       -3.10     10.88 o 
   1   9  10      455.25      487.11     22.43 o 
   2   9  10      250.80      205.16     11.54 o 
   3   9  10      255.12      270.11     12.89 o 
   4   9  10       73.97      130.84     14.31 o 
   5   9  10       79.54       77.94     11.14 o 
   6   9  10      814.25      865.02     42.68 o 
   7   9  10      338.48      364.08     15.78 o 
   8   9  10       66.87       64.06     11.34 o 
   9   9  10       12.71       11.18      9.28 o 
  10   9  10       36.21       46.06     10.99 o 
   0  10  10      252.99      249.02     18.25 o 
   1  10  10      194.23      225.99     12.71 o 
   2  10  10        7.80       -0.57      7.28 o 
   3  10  10      693.83      667.23     18.04 o 
   4  10  10       79.78      115.57     12.58 o 
   5  10  10        0.01       -4.48      9.26 o 
   6  10  10       22.88       28.20     10.52 o 
   7  10  10        3.00        8.79     10.34 o 
   8  10  10        4.31        1.19     12.51 o 
   9  10  10       38.77       26.84     11.54 o 
   1  11  10      171.82      174.76     12.58 o 
   2  11  10       86.22       57.20     10.00 o 
   3  11  10       81.81       60.83     10.26 o 
   4  11  10       73.94       71.28     12.49 o 
   5  11  10        9.01       11.79     11.63 o 
   6  11  10        1.81        1.46      9.73 o 
   7  11  10        8.37       -0.92     12.44 o 
   8  11  10       44.76       37.84     15.42 o 
   0  12  10       12.63        4.54     12.95 o 
   1  12  10        6.96       -1.92      8.93 o 
   2  12  10       30.67       26.88     10.04 o 
   3  12  10       44.35       36.20     10.11 o 
   4  12  10        0.68       -2.69     10.38 o 
   5  12  10        9.65        2.24     11.27 o 
   6  12  10        5.28        1.77     10.83 o 
   7  12  10       16.12       38.13     17.12 o 
   1  13  10        6.91       -4.64      9.17 o 
   2  13  10        0.40       -3.20      9.13 o 
   3  13  10       40.85       30.62     12.15 o 
   4  13  10       10.18       20.01     12.18 o 
   5  13  10        0.11        5.64     12.05 o 
   0  14  10       20.87       30.70     16.78 o 
   1  14  10        0.07        5.58     10.68 o 
   2  14  10       25.52       29.40     11.48 o 
   3  14  10        2.22        9.74     13.03 o 
   1   1  11      283.46      320.52      8.33 o 
   2   1  11     1343.52     1256.88     17.21 o 
   3   1  11       18.22       11.02      2.11 o 
   4   1  11      446.32      684.99     14.27 o 
   5   1  11     1240.29     1217.18     20.77 o 
   6   1  11      472.94      447.04      8.81 o 
   7   1  11      209.28      209.99     10.83 o 
   8   1  11       91.56      118.57      6.01 o 
   9   1  11       67.48       66.35      4.21 o 
  10   1  11        4.77        6.21      3.55 o 
  11   1  11      154.32      175.66      7.36 o 
  12   1  11       30.05       43.91     11.56 o 
  13   1  11        8.90        0.70      9.91 o 
   0   2  11     3686.83     3596.91     39.54 o 
   1   2  11      224.74      188.45      7.62 o 
   2   2  11      143.55      101.83      2.50 o 
   3   2  11     1630.85     1434.69     16.71 o 
   4   2  11     1382.92     1256.51     84.07 o 
   5   2  11       45.28       70.26      3.91 o 
   6   2  11     1066.80     1026.27     21.55 o 
   7   2  11      203.27      205.73      7.78 o 
   8   2  11       67.75       78.71      4.66 o 
   9   2  11      190.09      185.34      6.22 o 
  10   2  11        1.58        7.00      4.18 o 
  11   2  11      380.35      333.54     16.52 o 
  12   2  11       24.55       18.89      8.32 o 
  13   2  11        0.57        1.63      8.06 o 
   1   3  11     1062.34     1278.00     31.03 o 
   2   3  11        0.02       12.11      1.46 o 
   3   3  11     3031.06     3188.00     37.10 o 
   4   3  11       83.97      106.53      3.45 o 
   5   3  11     1129.02      889.82     19.55 o 
   6   3  11     1329.06     1288.06     28.31 o 
   7   3  11     1389.28     1482.46     41.27 o 
   8   3  11       19.11        7.74      3.78 o 
   9   3  11       98.58       80.77      4.93 o 
  10   3  11       46.04       58.52      5.82 o 
  11   3  11       27.67       34.01      6.38 o 
  12   3  11       13.20       20.86      7.09 o 
   0   4  11     1790.91     1644.86     22.89 o 
   1   4  11       35.83       10.94      1.63 o 
   2   4  11      329.26      282.60      5.18 o 
   3   4  11      178.26      133.56      3.51 o 
   4   4  11       54.00       56.19      2.89 o 
   5   4  11       62.75       80.12      4.48 o 
   6   4  11        3.50        1.20      2.96 o 
   7   4  11       29.14       21.50      3.61 o 
   8   4  11      116.51      104.29      5.40 o 
   9   4  11       21.75       22.86      4.61 o 
  10   4  11        4.12       -1.89      4.62 o 
  11   4  11      224.74      205.93     10.23 o 
  12   4  11       10.53       11.40      7.23 o 
   1   5  11      840.30      791.07      9.55 o 
   2   5  11     1414.76     1258.89     21.28 o 
   3   5  11      648.50      632.56     16.73 o 
   4   5  11        7.28       14.04      2.36 o 
   5   5  11     1457.46     1496.72     41.89 o 
   6   5  11        1.48        5.53      3.32 o 
   7   5  11      333.79      322.67     10.04 o 
   8   5  11      121.49      135.70      6.25 o 
   9   5  11        0.85        5.09      5.41 o 
  10   5  11       69.23       67.17      7.85 o 
  11   5  11       75.53       79.16      9.07 o 
  12   5  11       24.93       29.92      9.31 o 
   0   6  11        0.06        6.51      3.77 o 
   1   6  11      637.42      755.36      9.45 o 
   2   6  11       11.62       14.03      3.31 o 
   3   6  11      223.08      208.03      7.16 o 
   4   6  11       13.44        3.43      3.38 o 
   5   6  11       18.34       16.49      4.44 o 
   6   6  11       44.42       45.85      5.05 o 
   7   6  11      104.62      128.24      6.78 o 
   8   6  11      232.52      178.22      8.97 o 
   9   6  11       27.24        7.31      6.12 o 
  10   6  11        1.67        9.39      8.40 o 
  11   6  11       60.60       62.64     10.58 o 
  12   6  11       75.12       79.75     11.90 o 
   1   7  11      140.11      151.16      6.99 o 
   2   7  11      131.26      126.38      7.25 o 
   3   7  11      508.29      451.33     32.80 o 
   4   7  11       19.35       11.92      4.99 o 
   5   7  11       15.14       19.88      6.14 o 
   6   7  11      258.62      290.54     12.13 o 
   7   7  11       56.04       80.23      7.76 o 
   8   7  11        2.72       -6.44      7.03 o 
   9   7  11       76.87       71.73     10.79 o 
  10   7  11       86.54       77.35     14.10 o 
  11   7  11        4.66        2.85     11.04 o 
   0   8  11       98.40       97.99     15.64 o 
   1   8  11       92.86       89.68      8.27 o 
   2   8  11        4.88        1.71      4.97 o 
   3   8  11        1.98        8.81      4.78 o 
   4   8  11      258.43      243.49     15.54 o 
   5   8  11       13.19       13.76      7.34 o 
   6   8  11        0.10        3.34      6.93 o 
   7   8  11        8.44        9.86      6.54 o 
   8   8  11       46.25       54.01      9.13 o 
   9   8  11        0.01        4.78      8.90 o 
  10   8  11       50.09       50.53     13.55 o 
   1   9  11       10.95       17.22      7.57 o 
   2   9  11      390.37      328.89     14.30 o 
   3   9  11      321.52      294.41     15.05 o 
   4   9  11      225.52      189.21     14.04 o 
   5   9  11       61.92       55.46     11.97 o 
   6   9  11      287.67      293.20     14.15 o 
   7   9  11       10.66       27.22     10.17 o 
   8   9  11        4.83        0.87     11.31 o 
   9   9  11        6.21        5.93      9.45 o 
  10   9  11       23.62       35.38     11.32 o 
   0  10  11      635.26      761.07     96.83 o 
   1  10  11        5.55        2.52      7.61 o 
   2  10  11       31.88       34.10      8.71 o 
   3  10  11      187.19      195.40     12.38 o 
   4  10  11      383.73      445.26     27.06 o 
   5  10  11       28.90       49.10     11.13 o 
   6  10  11       96.32       98.65     13.79 o 
   7  10  11        5.67        8.81      9.84 o 
   8  10  11       10.37        9.40     12.89 o 
   9  10  11        0.03       -8.88     12.40 o 
   1  11  11      147.41      158.25     12.38 o 
   2  11  11      112.36      165.99     12.71 o 
   3  11  11        0.11        1.64      8.12 o 
   4  11  11       20.76       18.18     10.78 o 
   5  11  11       46.01       55.56     12.20 o 
   6  11  11        3.56       -0.54     10.55 o 
   7  11  11       46.78       40.05     12.27 o 
   8  11  11        0.17        5.16     14.04 o 
   0  12  11        4.00        8.97     18.77 o 
   1  12  11       53.36       66.14     11.15 o 
   2  12  11        2.03        7.94      8.88 o 
   3  12  11       12.11       15.86     12.63 o 
   4  12  11        0.12       -8.22     10.17 o 
   5  12  11        1.20       -3.39     10.74 o 
   6  12  11        0.10       -9.84     10.69 o 
   7  12  11        1.96      -13.87     13.21 o 
   1  13  11        1.11       -9.29      9.10 o 
   2  13  11       23.28       29.83     10.65 o 
   3  13  11       34.59       55.65     13.31 o 
   4  13  11        3.85        0.39     11.87 o 
   5  13  11        4.44      -12.06     11.47 o 
   0  14  11       20.18       29.14     16.04 o 
   1  14  11        3.51        3.36     10.72 o 
   2  14  11       13.50       33.55     13.40 o 
   0   0  12    22826.15    25096.00    890.43 o 
   1   0  12     4221.18     4419.40     38.92 o 
   2   0  12     7114.26     7583.60     58.02 o 
   3   0  12      228.95      300.80      5.69 o 
   4   0  12     3024.38     3547.89     89.98 o 
   5   0  12      909.78      802.94     17.87 o 
   6   0  12       63.91      111.58      5.25 o 
   7   0  12      557.05      674.28     19.40 o 
   8   0  12      245.59      426.21     17.59 o 
   9   0  12     1270.84     1268.65     54.81 o 
  10   0  12      639.11      567.25     13.71 o 
  11   0  12       35.15       22.00      4.92 o 
  12   0  12      395.56      326.46     16.51 o 
   1   1  12        4.01        4.68      1.24 o 
   2   1  12     6931.42     7074.95     98.78 o 
   3   1  12      531.41      611.23      8.53 o 
   4   1  12      427.63      687.05     13.80 o 
   5   1  12      536.67      471.62     17.57 o 
   6   1  12       50.74       63.31      3.79 o 
   7   1  12     2698.35     2442.02     70.95 o 
   8   1  12      140.14      117.76      5.18 o 
   9   1  12      145.19      217.30      7.02 o 
  10   1  12      159.09      182.29      8.85 o 
  11   1  12        8.54       -0.91      4.63 o 
  12   1  12       17.43       21.46      8.46 o 
  13   1  12        2.72        0.17      9.73 o 
   0   2  12     1633.44     1743.74     23.62 o 
   1   2  12     6315.93     6097.15     62.02 o 
   2   2  12       36.08       48.29      2.11 o 
   3   2  12       50.27       20.38      3.12 o 
   4   2  12     2527.97     2685.15     34.41 o 
   5   2  12      217.06      268.57      4.92 o 
   6   2  12     1650.15     1841.19     24.92 o 
   7   2  12      845.13      956.69     22.94 o 
   8   2  12      273.03      204.13      7.03 o 
   9   2  12       15.15        8.48      3.39 o 
  10   2  12      384.55      284.93     13.28 o 
  11   2  12        5.44        5.51      6.94 o 
  12   2  12       74.56       76.72     10.96 o 
   1   3  12      690.79      676.86     21.37 o 
   2   3  12     1048.28     1337.21     13.63 o 
   3   3  12      203.29      160.23      3.80 o 
   4   3  12       23.19       17.36      2.17 o 
   5   3  12     1834.60     1806.95     30.98 o 
   6   3  12      462.91      612.08     11.69 o 
   7   3  12      417.70      353.00      8.13 o 
   8   3  12      284.57      260.41      9.58 o 
   9   3  12       13.57       47.29      4.42 o 
  10   3  12      209.08      181.49      8.34 o 
  11   3  12       96.47      119.15      9.35 o 
  12   3  12       59.29       51.46      8.07 o 
   0   4  12       12.59       15.71      2.72 o 
   1   4  12     1531.86     1277.53     14.02 o 
   2   4  12       90.83      132.41      3.54 o 
   3   4  12      846.95      884.12     14.54 o 
   4   4  12       41.20       45.16      2.83 o 
   5   4  12       79.80      114.75      5.32 o 
   6   4  12      113.53      175.96      6.82 o 
   7   4  12        7.38       11.66      3.72 o 
   8   4  12       16.49       19.80      3.99 o 
   9   4  12       63.75       72.83      6.33 o 
  10   4  12      216.58      158.97      8.11 o 
  11   4  12        8.13       14.86      6.28 o 
  12   4  12       79.26       79.98      9.06 o 
   1   5  12      230.67      280.46      5.37 o 
   2   5  12       10.73       26.31      3.76 o 
   3   5  12      609.14      718.62     15.67 o 
   4   5  12     2141.47     2154.48     44.50 o 
   5   5  12        2.12        2.77      3.32 o 
   6   5  12       19.07       13.77      4.03 o 
   7   5  12       21.27       51.12      4.71 o 
   8   5  12       76.17      116.86      6.12 o 
   9   5  12       54.12       68.12      6.63 o 
  10   5  12      193.77      193.21     10.08 o 
  11   5  12       54.17       70.72      8.30 o 
  12   5  12        2.40       -5.61      7.93 o 
   0   6  12      117.11      128.21      7.86 o 
   1   6  12       91.50      140.41      5.50 o 
   2   6  12      465.99      367.50     11.01 o 
   3   6  12        0.28       -2.13      3.33 o 
   4   6  12       82.16       85.59      5.31 o 
   5   6  12      289.24      319.53     16.17 o 
   6   6  12       16.94       25.72      5.73 o 
   7   6  12        8.45        1.08      5.27 o 
   8   6  12      220.27      165.48      8.18 o 
   9   6  12        0.05       -6.66      9.06 o 
  10   6  12        7.84        6.81      8.18 o 
  11   6  12       38.21       31.66      9.64 o 
   1   7  12        0.32        5.25      4.01 o 
   2   7  12       84.90       75.94      6.60 o 
   3   7  12      195.81      147.00      7.93 o 
   4   7  12      147.47      130.01      7.61 o 
   5   7  12        2.70        2.44      5.72 o 
   6   7  12     1065.46      973.45     35.39 o 
   7   7  12        0.22       -2.83      6.34 o 
   8   7  12        8.21       19.85      7.37 o 
   9   7  12        1.65       12.47      8.23 o 
  10   7  12      130.88      146.13     16.09 o 
  11   7  12        2.64        0.41     10.69 o 
   0   8  12     1095.67     1140.26     57.38 o 
   1   8  12      231.03      240.14     11.46 o 
   2   8  12        0.82       -7.26      4.84 o 
   3   8  12       44.23       37.98     11.33 o 
   4   8  12        0.52        5.00      6.48 o 
   5   8  12      854.85      781.04     33.44 o 
   6   8  12      274.70      261.50     12.52 o 
   7   8  12        1.32       -8.03      6.91 o 
   8   8  12        3.32        2.62      9.20 o 
   9   8  12        3.77       -7.46      8.32 o 
  10   8  12       15.14       40.13     13.23 o 
   1   9  12      394.13      328.03     13.65 o 
   2   9  12        4.85        2.63      7.01 o 
   3   9  12      204.10      170.08     11.25 o 
   4   9  12       40.17       60.94     10.84 o 
   5   9  12      252.81      235.75     15.72 o 
   6   9  12       87.45      131.91     11.63 o 
   7   9  12       14.10       14.20      9.39 o 
   8   9  12        0.06       -7.30     12.60 o 
   9   9  12       39.10       34.35     13.66 o 
  10   9  12       20.98       20.51     20.34 o 
   0  10  12     2371.73     2256.19    103.23 o 
   1  10  12       88.19       85.46      9.84 o 
   2  10  12      121.44      146.22     11.41 o 
   3  10  12       46.36       38.96      8.98 o 
   4  10  12        5.25       12.87     10.01 o 
   5  10  12        0.03       -2.93      9.17 o 
   6  10  12       23.05       34.43     11.07 o 
   7  10  12        9.05       21.41     10.46 o 
   8  10  12       12.74       18.77     13.09 o 
   9  10  12        0.86        7.55     13.15 o 
   1  11  12      116.70       95.76     10.86 o 
   2  11  12      197.97      235.63     14.01 o 
   3  11  12        6.28       -4.57     10.23 o 
   4  11  12        0.60       -9.16      9.80 o 
   5  11  12       15.92       19.26     10.93 o 
   6  11  12        5.81       11.19     11.05 o 
   7  11  12        2.88        9.47     10.84 o 
   8  11  12       66.21       84.31     17.26 o 
   0  12  12       29.52       42.49     13.66 o 
   1  12  12        5.67        1.67      8.96 o 
   2  12  12       44.24       37.15      9.88 o 
   3  12  12       41.05       51.11     12.35 o 
   4  12  12        1.57        5.27     11.00 o 
   5  12  12       22.50       40.75     12.76 o 
   6  12  12        0.18       -2.09     10.74 o 
   7  12  12        0.97      -11.14     13.36 o 
   1  13  12       16.00       11.16     10.36 o 
   2  13  12       22.61       22.49     10.30 o 
   3  13  12        5.24        9.16     11.84 o 
   4  13  12        0.34        4.93     12.22 o 
   5  13  12        2.56       -5.40     12.04 o 
   0  14  12        1.99       -5.31     14.28 o 
   1  14  12        1.24       -7.51     10.13 o 
   2  14  12        1.41       11.62     12.67 o 
   1   1  13       27.02       45.49      2.04 o 
   2   1  13      418.36      643.24     13.20 o 
   3   1  13      476.76      514.81     17.23 o 
   4   1  13     3170.55     3150.86     55.42 o 
   5   1  13       40.37       66.03      4.05 o 
   6   1  13      470.74      606.48     12.89 o 
   7   1  13      106.77       90.65      6.37 o 
   8   1  13      149.70      180.58      7.12 o 
   9   1  13        1.75       -2.37      3.32 o 
  10   1  13      871.27      845.60     20.02 o 
  11   1  13       17.93       16.55      7.41 o 
  12   1  13      269.49      253.62     25.55 o 
   0   2  13     2563.42     3143.20     46.86 o 
   1   2  13     1268.96     1659.70     18.78 o 
   2   2  13        4.31        5.66      1.66 o 
   3   2  13      147.72      216.06     10.20 o 
   4   2  13       57.81       44.74      2.45 o 
   5   2  13      938.51      836.15     12.07 o 
   6   2  13        0.49        9.76      3.38 o 
   7   2  13        0.00       -0.52      3.45 o 
   8   2  13      285.62      353.90      8.82 o 
   9   2  13      189.38      185.13      6.97 o 
  10   2  13      751.32      651.39     19.40 o 
  11   2  13       80.04       61.99      8.76 o 
  12   2  13      134.78      138.96     10.96 o 
   1   3  13      112.95      120.05      5.64 o 
   2   3  13      464.87      507.78      8.18 o 
   3   3  13     3012.79     3125.05     34.95 o 
   4   3  13     1294.39     1510.45     16.66 o 
   5   3  13      547.34      539.03     12.53 o 
   6   3  13     3473.97     3618.26     55.73 o 
   7   3  13      249.51      349.72     11.38 o 
   8   3  13       39.56       18.66      4.77 o 
   9   3  13      311.56      358.87     13.37 o 
  10   3  13       24.43       32.22      5.02 o 
  11   3  13       72.10       80.60      8.72 o 
  12   3  13       38.91       32.03      7.61 o 
   0   4  13     3110.19     3797.30     68.15 o 
   1   4  13      335.98      221.99      4.64 o 
   2   4  13     2422.69     2710.65     47.36 o 
   3   4  13     1194.88     1216.04     18.96 o 
   4   4  13     1456.44     1432.64     18.26 o 
   5   4  13       15.16       31.05      4.51 o 
   6   4  13       34.64       26.00      4.51 o 
   7   4  13      276.78      312.82      8.75 o 
   8   4  13       61.44       96.54      6.98 o 
   9   4  13        4.62        3.42      4.77 o 
  10   4  13       39.33       37.27      6.25 o 
  11   4  13       20.29       23.02      6.71 o 
  12   4  13       28.20       29.96      8.64 o 
   1   5  13     1822.03     2058.66     37.70 o 
   2   5  13       11.87       12.57      2.03 o 
   3   5  13     1498.67     1335.49     26.33 o 
   4   5  13      173.83      229.26      6.31 o 
   5   5  13      196.43      118.25      6.36 o 
   6   5  13      114.00      107.82      6.05 o 
   7   5  13      463.31      426.47     11.11 o 
   8   5  13        0.06       -5.83      4.03 o 
   9   5  13       80.00       52.90      6.41 o 
  10   5  13        3.15       14.50      6.36 o 
  11   5  13        7.88        6.92      7.35 o 
  12   5  13       11.85        6.08      8.54 o 
   0   6  13     1165.01     1145.64     34.36 o 
   1   6  13      608.23      639.15     11.82 o 
   2   6  13      100.06       74.52      5.00 o 
   3   6  13        8.68        6.14      3.83 o 
   4   6  13       42.22       76.45      5.63 o 
   5   6  13      312.17      332.83     10.35 o 
   6   6  13      803.43      934.12     31.77 o 
   7   6  13       13.66        2.68      5.37 o 
   8   6  13       99.58      128.34     10.76 o 
   9   6  13       42.86       57.75      9.92 o 
  10   6  13      135.17      119.56     15.15 o 
  11   6  13      158.46      182.38     17.03 o 
   1   7  13      125.86      132.20      7.58 o 
   2   7  13      636.68      448.92     21.25 o 
   3   7  13     1096.70      898.94     24.16 o 
   4   7  13       85.32       64.00      7.74 o 
   5   7  13       53.00       31.80      7.00 o 
   6   7  13      203.08      220.28     11.42 o 
   7   7  13        0.01        6.20      6.84 o 
   8   7  13      196.05      212.19     14.04 o 
   9   7  13       34.60       23.89     11.93 o 
  10   7  13       82.27       84.29     14.63 o 
  11   7  13       13.28       12.57     11.94 o 
   0   8  13      477.20      390.71     28.86 o 
   1   8  13      396.34      316.97     12.50 o 
   2   8  13        0.14       -3.97      5.39 o 
   3   8  13        2.31        8.07      7.00 o 
   4   8  13      223.77      246.31     12.02 o 
   5   8  13       92.38       70.12      8.95 o 
   6   8  13       84.03      166.43     11.30 o 
   7   8  13       33.36       22.88      9.92 o 
   8   8  13       88.14      112.43     12.49 o 
   9   8  13        0.00       -6.73     11.34 o 
  10   8  13       66.23       59.97     21.90 o 
   1   9  13      285.92      261.10     12.61 o 
   2   9  13       33.59       46.70     16.51 o 
   3   9  13        0.26       -1.49      7.00 o 
   4   9  13        6.57        5.29      8.95 o 
   5   9  13        6.23       21.35     10.05 o 
   6   9  13        1.21       -5.46      7.21 o 
   7   9  13        6.14       -5.04     12.87 o 
   8   9  13       58.56       68.71     11.98 o 
   9   9  13        0.29       -7.69     11.88 o 
  10   9  13        9.34        4.52     17.90 o 
   0  10  13      314.78      394.12     57.63 o 
   1  10  13       78.15       19.82      8.71 o 
   2  10  13        2.64       -0.26      7.96 o 
   3  10  13       28.99       22.11      8.56 o 
   4  10  13       19.73        6.19     10.01 o 
   5  10  13       43.53       30.65     10.67 o 
   6  10  13       14.26       20.37     10.85 o 
   7  10  13       55.90       71.91     12.61 o 
   8  10  13        4.25       -1.06     13.73 o 
   9  10  13        0.42       -8.46     12.42 o 
   1  11  13      122.44      138.40     12.08 o 
   2  11  13      112.66      114.66     11.50 o 
   3  11  13        3.25       -2.85      9.92 o 
   4  11  13        7.43       23.79     10.93 o 
   5  11  13        3.98       -4.45      9.83 o 
   6  11  13       21.58       26.91     11.52 o 
   7  11  13       14.20       37.12     11.80 o 
   8  11  13       10.54       18.42     14.26 o 
   0  12  13       20.44       -9.54     11.79 o 
   1  12  13        3.18       -1.71      9.07 o 
   2  12  13        0.33        5.72      9.21 o 
   3  12  13        7.42        5.66     11.30 o 
   4  12  13       24.54       40.64     12.87 o 
   5  12  13       45.22       65.19     13.66 o 
   6  12  13        0.27       -2.18     11.06 o 
   1  13  13       11.72       29.67     10.67 o 
   2  13  13       13.90        2.60      9.65 o 
   3  13  13       40.93       58.27     13.87 o 
   4  13  13        6.37       -0.85     12.16 o 
   5  13  13       19.11       25.22     13.24 o 
   0  14  13        9.16       14.77     15.41 o 
   1  14  13        0.25       -1.80     10.62 o 
   0   0  14     2751.58     2954.95     41.43 o 
   1   0  14     2475.39     3187.44     66.26 o 
   2   0  14      979.34     1110.90     25.90 o 
   3   0  14      392.91      348.37      8.90 o 
   4   0  14     1729.92     1552.83     29.11 o 
   5   0  14     1164.42     1049.34     29.74 o 
   6   0  14      263.86      147.09      6.20 o 
   7   0  14       13.67        8.21      3.72 o 
   8   0  14     2099.96     1678.83     54.90 o 
   9   0  14      493.30      469.25     14.67 o 
  10   0  14      148.26      155.62     12.08 o 
  11   0  14      134.25      134.12      8.16 o 
   1   1  14      872.28     1050.50     12.30 o 
   2   1  14      114.89       94.87      3.29 o 
   3   1  14       24.93       48.92      3.02 o 
   4   1  14      295.46      170.28      4.59 o 
   5   1  14        7.83       16.85      9.05 o 
   6   1  14      103.02      198.24      6.35 o 
   7   1  14      150.47      289.53      8.40 o 
   8   1  14      151.60      174.19      7.09 o 
   9   1  14      212.58      162.25      6.34 o 
  10   1  14        6.81       16.94      5.42 o 
  11   1  14        3.06       10.84      7.00 o 
  12   1  14       86.38       59.27     18.25 o 
   0   2  14     4069.15     4273.75     79.23 o 
   1   2  14     4370.34     4462.14    114.44 o 
   2   2  14     4202.19     4452.46     31.47 o 
   3   2  14      102.03      166.52      3.55 o 
   4   2  14      647.19      702.39      8.54 o 
   5   2  14      535.26      382.05     20.00 o 
   6   2  14       78.06      152.45      6.13 o 
   7   2  14        6.81        2.92      3.44 o 
   8   2  14      391.60      541.46     18.87 o 
   9   2  14        2.52       -5.42      3.67 o 
  10   2  14        8.46       16.56      5.76 o 
  11   2  14        0.55        3.15     10.15 o 
  12   2  14       32.66       23.03     11.80 o 
   1   3  14     1632.07     1685.23     15.07 o 
   2   3  14        0.92        9.89      2.01 o 
   3   3  14      444.45      614.52      8.56 o 
   4   3  14     1148.86     1188.11     10.18 o 
   5   3  14      523.26      688.11     12.46 o 
   6   3  14      105.54       99.60      5.58 o 
   7   3  14     1040.27      940.73     15.93 o 
   8   3  14        4.53        8.70      4.73 o 
   9   3  14      968.32      786.61     15.77 o 
  10   3  14      220.48      217.03      8.74 o 
  11   3  14      273.89      280.30     19.54 o 
  12   3  14      195.36      219.05     18.68 o 
   0   4  14     2465.52     2619.29     53.13 o 
   1   4  14       43.77       72.38      4.32 o 
   2   4  14     1010.59      888.12     15.62 o 
   3   4  14      448.54      673.35     11.48 o 
   4   4  14     2912.61     3124.08     44.29 o 
   5   4  14       23.87       17.58      4.08 o 
   6   4  14       49.21       72.94      5.45 o 
   7   4  14       82.44       92.90      6.22 o 
   8   4  14       48.23       87.33      6.94 o 
   9   4  14       41.90       73.41      8.57 o 
  10   4  14        6.64       14.91      6.48 o 
  11   4  14        0.44       -3.08      6.71 o 
  12   4  14        0.59        1.84     10.93 o 
   1   5  14      251.25      218.85      9.93 o 
   2   5  14       90.99       75.47      4.70 o 
   3   5  14      139.88       86.62      4.07 o 
   4   5  14        0.69       13.15      3.67 o 
   5   5  14      263.96      199.68      8.86 o 
   6   5  14      135.58      157.52      7.37 o 
   7   5  14        5.27        3.29      4.69 o 
   8   5  14       60.81       50.50      5.51 o 
   9   5  14      860.28      769.15     31.85 o 
  10   5  14       68.10       67.74     10.58 o 
  11   5  14      223.61      207.76     17.97 o 
  12   5  14        9.28       11.12     11.70 o 
   0   6  14       53.63       44.90      6.07 o 
   1   6  14      471.39      466.59      8.75 o 
   2   6  14      406.92      304.53     11.52 o 
   3   6  14       76.67      114.53      6.29 o 
   4   6  14       12.08        6.74      4.70 o 
   5   6  14      200.76      181.53      8.88 o 
   6   6  14        2.35        9.85      5.42 o 
   7   6  14      164.07      151.33      8.92 o 
   8   6  14       55.71       39.25      8.10 o 
   9   6  14       32.92       22.57     11.82 o 
  10   6  14        0.43       -5.39     14.77 o 
  11   6  14        0.86       -8.17     16.51 o 
   1   7  14       43.67       51.20      6.06 o 
   2   7  14        1.24        6.31      4.93 o 
   3   7  14        0.73        5.88      5.37 o 
   4   7  14      158.17      149.00      8.68 o 
   5   7  14       76.75       62.82      7.20 o 
   6   7  14       76.18       69.30      8.48 o 
   7   7  14       13.77        4.55      6.91 o 
   8   7  14      129.45      148.26     15.08 o 
   9   7  14        0.34        7.65     16.34 o 
  10   7  14        0.13      -23.47     15.64 o 
  11   7  14       27.30       59.27     21.55 o 
   0   8  14      120.20      121.99     13.69 o 
   1   8  14      176.10      234.77     11.90 o 
   2   8  14        0.11       -4.74      6.30 o 
   3   8  14      614.03      656.94     16.70 o 
   4   8  14       61.62       59.89      8.82 o 
   5   8  14       37.95       54.43      8.95 o 
   6   8  14      543.07      493.31     22.44 o 
   7   8  14      207.70      251.32     17.14 o 
   8   8  14       61.10       77.79     11.47 o 
   9   8  14        2.39       15.43     14.17 o 
  10   8  14       37.99       62.23     22.08 o 
   1   9  14        0.24       -3.18      6.77 o 
   2   9  14        0.87       -1.79      7.15 o 
   3   9  14       26.35       26.95      7.83 o 
   4   9  14      698.17      708.03     26.04 o 
   5   9  14      258.47      315.49     17.29 o 
   6   9  14       20.58       15.34     10.13 o 
   7   9  14       14.64       12.54      9.96 o 
   8   9  14       34.57       40.49     10.97 o 
   9   9  14        3.99       -9.46     11.77 o 
   0  10  14      783.16      687.95     76.06 o 
   1  10  14        2.90       -3.94      7.73 o 
   2  10  14       38.72       20.67      9.02 o 
   3  10  14      219.76      279.80     16.36 o 
   4  10  14        2.76        0.39      9.15 o 
   5  10  14        2.63        3.02      9.77 o 
   6  10  14        5.65        4.64      9.63 o 
   7  10  14        0.91       -6.84      9.80 o 
   8  10  14        5.43        4.48     12.42 o 
   1  11  14      209.18      264.61     14.75 o 
   2  11  14        1.47        2.45      8.69 o 
   3  11  14        3.84       13.24     10.55 o 
   4  11  14       37.92       19.51     11.03 o 
   5  11  14        5.01        9.90     10.74 o 
   6  11  14      105.37      146.85     15.01 o 
   7  11  14       47.57       73.85     13.41 o 
   0  12  14        4.25      -15.82     11.79 o 
   1  12  14        1.13       -7.42      8.85 o 
   2  12  14        3.73        7.18      9.16 o 
   3  12  14        0.66        3.10     11.06 o 
   4  12  14       72.44       68.27     13.59 o 
   5  12  14        2.57       -2.51     11.12 o 
   6  12  14        3.09       -5.87     11.49 o 
   1  13  14       30.31       34.17     10.73 o 
   2  13  14       11.95       16.08     12.54 o 
   3  13  14       37.41       35.66     12.92 o 
   4  13  14        7.61        1.12     12.23 o 
   1   1  15     1897.38     2273.53     21.84 o 
   2   1  15      648.64      733.35     20.67 o 
   3   1  15      978.87     1051.45     12.78 o 
   4   1  15       26.13       21.86      2.62 o 
   5   1  15     1749.56     2143.38     42.27 o 
   6   1  15      129.33      138.76      5.66 o 
   7   1  15      150.51      129.76      4.59 o 
   8   1  15        4.97       -0.53      3.88 o 
   9   1  15       24.96       18.06      4.03 o 
  10   1  15      312.92      326.58     11.57 o 
  11   1  15      225.37      275.87     12.82 o 
  12   1  15       13.49        5.14     10.74 o 
   0   2  15      931.97      792.53     16.19 o 
   1   2  15    12134.37    13380.83    171.93 o 
   2   2  15      114.95      105.67      5.72 o 
   3   2  15       63.81       74.06      3.08 o 
   4   2  15       45.64       57.22      2.81 o 
   5   2  15       21.44       13.57      2.35 o 
   6   2  15      156.23      126.44      6.35 o 
   7   2  15       62.64       80.29      5.89 o 
   8   2  15      167.80      137.18      7.34 o 
   9   2  15       47.76       47.78      6.60 o 
  10   2  15      215.61      223.68      9.57 o 
  11   2  15       29.29       23.42      7.82 o 
  12   2  15        5.21        9.32     11.24 o 
   1   3  15     1385.07     1797.33     18.35 o 
   2   3  15      322.40      319.31      4.93 o 
   3   3  15        2.83        1.53      1.93 o 
   4   3  15      181.99      134.31      3.72 o 
   5   3  15       67.66       54.39      4.69 o 
   6   3  15      611.48      744.12     14.69 o 
   7   3  15       33.39       78.42      5.62 o 
   8   3  15        0.66        3.37      4.60 o 
   9   3  15     1015.69     1011.46     20.26 o 
  10   3  15      160.25      166.47      9.79 o 
  11   3  15        0.23        7.10     11.06 o 
  12   3  15        7.62       -4.52     15.64 o 
   0   4  15     2938.55     2821.11     46.76 o 
   1   4  15     1164.20     1220.41     14.83 o 
   2   4  15      911.16      909.45     13.15 o 
   3   4  15      218.84      205.80      4.87 o 
   4   4  15       63.31       64.97      4.25 o 
   5   4  15      787.61      785.74     19.66 o 
   6   4  15      148.69      187.33      8.05 o 
   7   4  15        2.47       -2.63      3.99 o 
   8   4  15       44.27       19.48      5.51 o 
   9   4  15      100.19      105.69      9.48 o 
  10   4  15       50.42       52.83      6.99 o 
  11   4  15       44.88       45.20      8.90 o 
  12   4  15       51.25       54.12     17.64 o 
   1   5  15     1295.94     1236.68     13.56 o 
   2   5  15      199.69      185.76     11.46 o 
   3   5  15      124.65      139.80      5.00 o 
   4   5  15      147.93      154.08      6.71 o 
   5   5  15       25.67       14.77      5.12 o 
   6   5  15      371.59      411.03     13.52 o 
   7   5  15      351.69      295.08     11.70 o 
   8   5  15      592.88      488.08     18.79 o 
   9   5  15      171.92      181.38     12.75 o 
  10   5  15        9.99        0.24     10.39 o 
  11   5  15        1.05       -1.74     16.17 o 
   0   6  15      195.53      162.73      8.58 o 
   1   6  15      198.25      174.75     12.38 o 
   2   6  15        1.39       -0.77      3.49 o 
   3   6  15       53.83       48.62      5.24 o 
   4   6  15       96.56      102.61      7.19 o 
   5   6  15        0.99        2.66      5.01 o 
   6   6  15        1.72        6.85      5.67 o 
   7   6  15        9.97        3.01      5.65 o 
   8   6  15      359.81      324.21     16.47 o 
   9   6  15       97.73       55.29     13.40 o 
  10   6  15      223.77      206.33     25.38 o 
  11   6  15        0.02       24.68     17.56 o 
   1   7  15        7.36        2.52      4.85 o 
   2   7  15      461.39      451.29     12.62 o 
   3   7  15       93.64       87.53      6.51 o 
   4   7  15      252.84      192.41      9.61 o 
   5   7  15       68.43       72.81      7.86 o 
   6   7  15      107.10      126.71      8.87 o 
   7   7  15      119.98      125.86     10.71 o 
   8   7  15      152.50      178.38     15.70 o 
   9   7  15        2.41        3.48     15.12 o 
  10   7  15        6.65        0.87     17.56 o 
   0   8  15      188.71      175.83     15.61 o 
   1   8  15      201.72      219.12     11.92 o 
   2   8  15       49.40       35.93      7.42 o 
   3   8  15       55.75       42.02      8.48 o 
   4   8  15      297.26      332.57     15.23 o 
   5   8  15      157.27      153.29     11.04 o 
   6   8  15       78.43       91.75     10.18 o 
   7   8  15       48.98       47.47     10.69 o 
   8   8  15      280.19      230.13     15.44 o 
   9   8  15       31.07       10.60     18.60 o 
  10   8  15        5.27       18.95     20.16 o 
   1   9  15       70.99       62.04      9.16 o 
   2   9  15       10.44        3.71      7.43 o 
   3   9  15      433.49      367.81     16.85 o 
   4   9  15      350.30      381.36     35.07 o 
   5   9  15        4.50       -0.13      9.29 o 
   6   9  15        2.04        7.16     14.51 o 
   7   9  15       93.23       75.57     12.09 o 
   8   9  15       33.81       20.04     10.43 o 
   9   9  15        2.95        0.41     12.54 o 
   0  10  15       52.88       22.21     12.41 o 
   1  10  15        8.02        6.44      8.27 o 
   2  10  15      153.29      152.07     11.82 o 
   3  10  15       30.85       38.44     11.39 o 
   4  10  15       12.05       17.92     10.35 o 
   5  10  15      158.15      196.09     20.48 o 
   6  10  15        0.80        4.38     10.32 o 
   7  10  15        0.99      -14.10      9.40 o 
   8  10  15       23.85       23.35     11.14 o 
   1  11  15       51.37       63.04     10.76 o 
   2  11  15       47.41       60.08     10.30 o 
   3  11  15        2.34      -14.78      9.85 o 
   4  11  15       18.39        6.00     10.40 o 
   5  11  15        2.87        8.66     10.48 o 
   6  11  15       46.11       56.67     12.67 o 
   7  11  15        1.93        3.64     10.81 o 
   0  12  15        6.81        6.52     12.96 o 
   1  12  15        0.15       -3.48      8.84 o 
   2  12  15        2.37       16.69      9.70 o 
   3  12  15        9.43       18.50     13.74 o 
   4  12  15        6.40       14.28     11.87 o 
   5  12  15       66.10       95.04     14.53 o 
   6  12  15        0.63        4.03     12.18 o 
   1  13  15        0.03        1.96      9.97 o 
   2  13  15        2.71       -8.21     11.91 o 
   3  13  15        7.01       16.79     12.54 o 
   4  13  15        2.45        1.99     12.10 o 
   1   0  16     7213.30     7590.80    102.91 o 
   2   0  16     5642.24     6680.71    173.87 o 
   3   0  16     3751.46     3681.37     72.50 o 
   4   0  16      134.47      172.41      6.89 o 
   5   0  16     2443.54     2514.33     62.88 o 
   6   0  16     1371.00     1309.81     48.73 o 
   7   0  16       56.02       58.32      5.40 o 
   8   0  16     1165.88     1194.73     56.10 o 
   9   0  16      236.12      219.52      9.10 o 
  10   0  16     1531.81     1678.69     20.29 o 
  11   0  16      192.23      204.13      8.53 o 
  12   0  16       54.85      142.36     22.42 o 
   1   1  16        2.04        8.84      2.40 o 
   2   1  16      827.61      789.46     48.92 o 
   3   1  16       29.78       11.90      2.34 o 
   4   1  16        4.45        1.44      2.33 o 
   5   1  16     1165.18     1375.21     24.82 o 
   6   1  16     1946.78     2046.47     46.57 o 
   7   1  16       23.41       29.32      4.63 o 
   8   1  16        1.69        7.36      4.17 o 
   9   1  16      110.56      116.00      6.22 o 
  10   1  16      250.92      241.84      9.43 o 
  11   1  16       37.59       35.27      8.48 o 
  12   1  16       13.17        9.79     11.34 o 
   0   2  16    12968.06    13294.79    213.60 o 
   1   2  16     9989.07    10387.61     80.52 o 
   2   2  16        0.84       16.98      3.76 o 
   3   2  16      193.76      231.23      4.63 o 
   4   2  16      293.37      376.72      6.23 o 
   5   2  16       40.47       30.02      3.04 o 
   6   2  16        6.70        0.54      3.76 o 
   7   2  16      238.72      244.64     14.18 o 
   8   2  16        3.57       11.33      4.76 o 
   9   2  16        4.81       -8.86      6.26 o 
  10   2  16       57.46       42.62      8.47 o 
  11   2  16        7.01        2.23      7.38 o 
  12   2  16      156.04      152.48     16.77 o 
   1   3  16     1617.23     1463.96     34.29 o 
   2   3  16        9.74        4.32      2.03 o 
   3   3  16      697.18      749.29      8.55 o 
   4   3  16     1928.28     1823.57     20.76 o 
   5   3  16       27.12       25.76      4.15 o 
   6   3  16      443.86      453.50     12.82 o 
   7   3  16       80.07      121.88      7.30 o 
   8   3  16      396.65      336.90     10.86 o 
   9   3  16      616.25      660.00     15.19 o 
  10   3  16      119.35      143.39     10.61 o 
  11   3  16        9.51       -4.76     11.05 o 
  12   3  16       45.41       29.38     18.60 o 
   0   4  16      127.11      114.41      5.66 o 
   1   4  16       12.02       26.51      2.35 o 
   2   4  16      608.44      664.65      7.44 o 
   3   4  16       28.43       22.05      3.01 o 
   4   4  16      102.60      136.79      4.89 o 
   5   4  16      304.62      275.86      8.36 o 
   6   4  16       16.33        7.44      4.55 o 
   7   4  16        1.95        1.35      4.25 o 
   8   4  16       23.31        3.23      6.38 o 
   9   4  16       96.04      100.94      9.78 o 
  10   4  16       25.26       23.59      8.16 o 
  11   4  16      362.66      350.87     21.69 o 
  12   4  16        7.96        5.26     11.10 o 
   1   5  16       36.58       33.86      4.42 o 
   2   5  16      194.24      199.84      6.21 o 
   3   5  16      163.82      194.02      6.01 o 
   4   5  16      642.94      576.98     18.56 o 
   5   5  16       42.02       65.02      6.29 o 
   6   5  16     1067.50     1110.88     31.61 o 
   7   5  16        0.86        1.23      5.89 o 
   8   5  16       19.46       18.50      8.32 o 
   9   5  16      150.71      155.49     12.46 o 
  10   5  16       55.90       42.24     17.56 o 
  11   5  16        0.06       11.12     17.90 o 
   0   6  16       16.11       26.28      5.58 o 
   1   6  16      227.94      242.53     15.57 o 
   2   6  16        5.90       11.38      3.58 o 
   3   6  16      972.52      874.72     21.90 o 
   4   6  16      151.66      163.66      8.46 o 
   5   6  16        3.15        6.95      5.47 o 
   6   6  16       64.79       61.08      7.38 o 
   7   6  16      675.39      722.71     22.57 o 
   8   6  16        2.55        4.33      8.67 o 
   9   6  16       83.75       89.45     14.23 o 
  10   6  16       58.78       55.10     19.12 o 
  11   6  16       23.26       31.98     18.60 o 
   1   7  16      238.29      218.23      8.68 o 
   2   7  16      450.47      377.21     13.63 o 
   3   7  16      401.06      360.93     10.53 o 
   4   7  16      585.87      519.74     13.73 o 
   5   7  16      376.89      356.58     13.15 o 
   6   7  16      265.78      265.44     13.37 o 
   7   7  16      309.30      264.99     15.99 o 
   8   7  16      101.21      131.78     15.28 o 
   9   7  16        5.56        2.09     16.17 o 
  10   7  16        0.41       11.30     18.42 o 
   0   8  16      707.80      644.37     25.04 o 
   1   8  16      245.45      229.11     12.00 o 
   2   8  16      220.25      236.48     10.53 o 
   3   8  16      471.38      483.64     21.35 o 
   4   8  16        8.98       16.46      7.98 o 
   5   8  16      663.92      637.15     17.53 o 
   6   8  16       49.54       71.11     11.40 o 
   7   8  16       22.01       20.57      9.95 o 
   8   8  16       69.22       72.54     11.79 o 
   9   8  16       17.04        7.57     15.82 o 
  10   8  16       15.56      -13.73     18.08 o 
   1   9  16      122.68      105.33     10.18 o 
   2   9  16        1.51        0.29      7.34 o 
   3   9  16       88.53       94.28     12.41 o 
   4   9  16      131.00      144.01     13.76 o 
   5   9  16       92.08       86.27     12.20 o 
   6   9  16       14.02       11.60      9.86 o 
   7   9  16       22.32       47.51     11.43 o 
   8   9  16       57.29       70.91     12.27 o 
   9   9  16       11.19       15.02     13.26 o 
   0  10  16      117.46      134.49     17.05 o 
   1  10  16       20.42       24.43      8.81 o 
   2  10  16      170.59      185.74     12.84 o 
   3  10  16       41.47       39.01     11.22 o 
   4  10  16        0.13       -4.30      9.69 o 
   5  10  16        0.15       -3.30      9.65 o 
   6  10  16       24.41       15.06     10.29 o 
   7  10  16        2.05      -10.03      9.96 o 
   8  10  16        2.30       11.67     10.79 o 
   1  11  16        1.86       15.19      9.22 o 
   2  11  16      156.76      192.55     13.38 o 
   3  11  16       16.98        7.38     10.61 o 
   4  11  16      142.45      161.84     15.54 o 
   5  11  16        3.52       13.05     11.32 o 
   6  11  16       58.26       54.46     12.83 o 
   7  11  16       29.61       41.87     13.98 o 
   0  12  16       10.24       -6.21     12.21 o 
   1  12  16        4.08       10.36      9.52 o 
   2  12  16       12.91       12.09     13.09 o 
   3  12  16        7.23       16.02     12.01 o 
   4  12  16       99.40      113.69     15.28 o 
   5  12  16        7.52        8.94     12.26 o 
   1  13  16        0.83        2.78     10.16 o 
   2  13  16        0.88      -11.41     11.88 o 
   3  13  16       23.56       39.66     13.78 o 
   1   1  17      499.89      499.13      7.86 o 
   2   1  17      467.51      632.65     13.86 o 
   3   1  17      419.68      385.17      6.25 o 
   4   1  17      132.86      156.80      5.00 o 
   5   1  17     2231.27     2320.47     33.68 o 
   6   1  17       54.86       71.05      5.68 o 
   7   1  17      357.29      342.03     11.01 o 
   8   1  17      123.17      134.66      7.27 o 
   9   1  17       40.39       42.45      5.75 o 
  10   1  17       61.03       62.19      6.94 o 
  11   1  17       77.69       81.43      9.84 o 
  12   1  17        1.88        0.98     11.47 o 
   0   2  17      290.59      468.27     10.98 o 
   1   2  17      222.60      320.53      9.31 o 
   2   2  17      299.26      328.28      5.70 o 
   3   2  17       61.10       72.24      3.40 o 
   4   2  17      670.90      732.23     11.67 o 
   5   2  17        0.03        4.78      2.59 o 
   6   2  17      487.98      464.98     13.72 o 
   7   2  17        0.08        2.52      4.26 o 
   8   2  17      139.44      150.26      9.12 o 
   9   2  17      453.62      442.24     14.69 o 
  10   2  17        2.82       -5.78      7.15 o 
  11   2  17      143.09      170.62     11.99 o 
  12   2  17       61.55       44.32     18.77 o 
   1   3  17     1283.43     1301.85     23.23 o 
   2   3  17     1162.10     1288.19     14.59 o 
   3   3  17      683.02      718.67      8.14 o 
   4   3  17     2374.98     2536.60     22.33 o 
   5   3  17      286.84      310.27      9.20 o 
   6   3  17       74.94       89.59      5.89 o 
   7   3  17       48.87       58.46      6.04 o 
   8   3  17      253.76      247.66      9.65 o 
   9   3  17      499.57      496.39     24.77 o 
  10   3  17       12.55       15.50      7.79 o 
  11   3  17      175.53      198.27     14.30 o 
  12   3  17       44.77       49.71     19.82 o 
   0   4  17     6095.36     5522.13     65.69 o 
   1   4  17       43.58       46.46      2.99 o 
   2   4  17      388.50      341.03      6.26 o 
   3   4  17      385.24      383.35      6.16 o 
   4   4  17      115.53      200.98      6.88 o 
   5   4  17      155.62      252.17      8.18 o 
   6   4  17      241.02      249.03     10.28 o 
   7   4  17        4.63        0.12      4.82 o 
   8   4  17       57.23       51.30      9.50 o 
   9   4  17       35.35       48.19      9.95 o 
  10   4  17       14.23       21.99      7.76 o 
  11   4  17      121.87      121.08     16.21 o 
   1   5  17     2538.00     2334.16     31.33 o 
   2   5  17      235.61      258.17      6.91 o 
   3   5  17      528.51      469.67      8.45 o 
   4   5  17       95.69       89.42      6.87 o 
   5   5  17       21.20       13.88      5.26 o 
   6   5  17     2817.65     2820.58     72.10 o 
   7   5  17      130.07      154.73     10.41 o 
   8   5  17        2.88       -3.98      7.39 o 
   9   5  17       16.12       13.93      8.68 o 
  10   5  17       77.40       43.11     19.64 o 
  11   5  17        8.56        3.13     17.90 o 
   0   6  17      585.67      633.05     14.34 o 
   1   6  17       41.13       32.54      4.11 o 
   2   6  17       98.99       87.38      5.68 o 
   3   6  17       90.54      100.97      6.72 o 
   4   6  17      139.14      204.83      9.45 o 
   5   6  17      775.35      770.04     19.17 o 
   6   6  17      276.30      280.26     11.21 o 
   7   6  17        5.00       16.24      7.86 o 
   8   6  17      373.70      307.16     20.43 o 
   9   6  17       38.48       31.23     11.82 o 
  10   6  17       38.96       52.32     18.95 o 
  11   6  17        3.96        1.39     18.25 o 
   1   7  17      108.68      119.18      7.49 o 
   2   7  17       86.59       86.65      6.93 o 
   3   7  17      254.35      230.12      9.29 o 
   4   7  17      920.07      907.78     19.09 o 
   5   7  17       94.45       61.29      7.66 o 
   6   7  17       26.55       28.05      7.22 o 
   7   7  17      310.83      293.81     13.94 o 
   8   7  17      331.84      329.02     21.19 o 
   9   7  17       48.36       71.27     19.99 o 
  10   7  17       35.04       24.16     19.47 o 
   0   8  17       47.84       39.40     11.40 o 
   1   8  17      302.71      298.68     13.16 o 
   2   8  17       27.11       21.78      7.59 o 
   3   8  17      165.60      152.38     14.64 o 
   4   8  17      268.39      283.68     13.37 o 
   5   8  17       24.89       27.56      8.22 o 
   6   8  17      247.46      273.35     16.08 o 
   7   8  17       24.83       20.08      9.98 o 
   8   8  17        1.07       -5.68      9.36 o 
   9   8  17       18.98       38.41     20.86 o 
   1   9  17        2.51        3.46      7.62 o 
   2   9  17      213.67      235.79     12.94 o 
   3   9  17      666.36      684.13     26.59 o 
   4   9  17       10.86       19.11     10.40 o 
   5   9  17       79.79       72.83     11.78 o 
   6   9  17        1.01       -0.26      9.47 o 
   7   9  17      104.59      105.10     13.31 o 
   8   9  17        8.46       13.18     10.40 o 
   9   9  17        2.05       10.26     20.68 o 
   0  10  17      179.81      204.74     18.71 o 
   1  10  17        2.26        1.12      8.53 o 
   2  10  17      106.63       98.57     11.01 o 
   3  10  17        2.23        0.93     10.28 o 
   4  10  17        0.41       -5.03      9.70 o 
   5  10  17        1.54       -7.13      9.68 o 
   6  10  17        0.38       -5.69      9.77 o 
   7  10  17       15.83        2.61     10.45 o 
   8  10  17       12.90       16.57     11.00 o 
   1  11  17       43.36       59.70     10.60 o 
   2  11  17       80.55       84.69     11.30 o 
   3  11  17        3.88       14.67     11.10 o 
   4  11  17        3.40       18.62     11.20 o 
   5  11  17        0.01       -9.05     10.63 o 
   6  11  17       25.22       46.52     12.77 o 
   7  11  17        2.94       13.20     11.50 o 
   0  12  17       20.94       27.54     14.13 o 
   1  12  17        5.27       -6.46      8.94 o 
   2  12  17       64.39       83.31     18.12 o 
   3  12  17       27.18       51.24     12.99 o 
   4  12  17        8.95        2.89     11.77 o 
   5  12  17        9.02       18.89     12.91 o 
   1  13  17        9.46        2.31     10.23 o 
   2  13  17       12.85        8.98     12.85 o 
   3  13  17        8.67       15.38     13.99 o 
   0   0  18      822.44     1125.19     30.95 o 
   1   0  18    18918.31    18417.44    124.77 o 
   2   0  18        0.54       -0.19      3.66 o 
   3   0  18        0.09        8.53      3.66 o 
   4   0  18        4.66       10.40      3.81 o 
   5   0  18     2421.95     2511.42     66.04 o 
   6   0  18      482.54      398.63     19.22 o 
   7   0  18       60.91       47.66      5.73 o 
   8   0  18      412.41      347.95     28.29 o 
   9   0  18       82.68      106.35      9.48 o 
  10   0  18     3443.52     3385.23     54.45 o 
  11   0  18       44.86       40.40     13.30 o 
  12   0  18        6.39       13.91     12.03 o 
   1   1  18     6158.43     6497.01     72.49 o 
   2   1  18     1086.51     1323.61     51.10 o 
   3   1  18       60.52       91.05      3.98 o 
   4   1  18      184.30      210.00      5.53 o 
   5   1  18      161.03      163.09      6.36 o 
   6   1  18       34.60       42.46      5.07 o 
   7   1  18        4.93        0.10      4.15 o 
   8   1  18       72.35       96.06      8.09 o 
   9   1  18       41.40       51.20      8.40 o 
  10   1  18      428.93      405.34     15.40 o 
  11   1  18        0.47       -0.62      7.33 o 
  12   1  18       22.13       25.73     18.42 o 
   0   2  18     4631.53     4370.69     61.24 o 
   1   2  18       58.91      140.00      4.73 o 
   2   2  18      913.28      848.95     18.40 o 
   3   2  18     1575.01     1600.71     20.27 o 
   4   2  18      304.30      305.25      6.87 o 
   5   2  18      397.37      348.10      7.31 o 
   6   2  18      469.73      411.86     10.04 o 
   7   2  18        1.49        2.20      4.51 o 
   8   2  18      969.65      960.78     23.18 o 
   9   2  18      136.12      135.30     10.73 o 
  10   2  18      338.82      388.84     18.02 o 
  11   2  18      103.30      106.83     10.91 o 
  12   2  18       60.47       72.83     21.21 o 
   1   3  18      463.90      504.09      7.21 o 
   2   3  18       18.22        6.56      2.31 o 
   3   3  18      755.57      786.75     10.62 o 
   4   3  18      331.36      382.43      6.44 o 
   5   3  18       54.31       49.02      3.94 o 
   6   3  18      216.67      195.83      7.61 o 
   7   3  18        8.56       12.48      5.62 o 
   8   3  18      289.79      311.36     15.19 o 
   9   3  18     1115.89     1061.52     22.68 o 
  10   3  18        2.10        2.53      7.31 o 
  11   3  18       28.19       35.86     17.03 o 
   0   4  18      217.87      185.21      8.84 o 
   1   4  18      106.55       94.76      6.57 o 
   2   4  18       18.56        2.44      2.27 o 
   3   4  18      749.42      812.31      9.16 o 
   4   4  18      282.67      267.56      9.33 o 
   5   4  18       78.33       84.59      6.68 o 
   6   4  18      460.99      527.66     19.19 o 
   7   4  18        0.04       -3.83      4.93 o 
   8   4  18       29.21       38.60      9.32 o 
   9   4  18      247.18      299.67     15.88 o 
  10   4  18      115.63      141.00     11.49 o 
  11   4  18       16.41       21.21     18.42 o 
   1   5  18       16.38       27.98      3.77 o 
   2   5  18      355.81      324.16      8.59 o 
   3   5  18       50.40       44.41      4.52 o 
   4   5  18       16.07       11.15      5.06 o 
   5   5  18      216.14      214.54      9.42 o 
   6   5  18        1.16       10.05      7.17 o 
   7   5  18      201.52      229.01     15.63 o 
   8   5  18       20.54        3.75      8.57 o 
   9   5  18       78.95       96.89     11.90 o 
  10   5  18        7.19       27.46     18.60 o 
  11   5  18      195.56      158.36     26.07 o 
   0   6  18      580.27      485.67     13.20 o 
   1   6  18       39.46        8.95      3.72 o 
   2   6  18      215.25      204.38     10.41 o 
   3   6  18       55.74       72.17      6.36 o 
   4   6  18       25.62       14.07      5.82 o 
   5   6  18        1.83       10.17      6.15 o 
   6   6  18       88.79       93.10      8.42 o 
   7   6  18       73.76       88.44      9.88 o 
   8   6  18        3.20        0.07     10.50 o 
   9   6  18       32.52       29.12     12.65 o 
  10   6  18        0.58       14.08     18.08 o 
   1   7  18      491.65      519.74     16.51 o 
   2   7  18       37.70       36.35      6.04 o 
   3   7  18     1457.18     1333.34     37.87 o 
   4   7  18       56.78       75.89      7.91 o 
   5   7  18      983.67      970.87     23.68 o 
   6   7  18       12.04       17.53      7.78 o 
   7   7  18      434.93      402.56     15.48 o 
   8   7  18       43.59       30.17     10.30 o 
   9   7  18        2.43        4.17     17.90 o 
  10   7  18        0.01        7.30     18.60 o 
   0   8  18       49.10       68.89     21.03 o 
   1   8  18       49.18       44.93      8.49 o 
   2   8  18       92.29       79.54      9.69 o 
   3   8  18       54.65       44.10      8.73 o 
   4   8  18      120.99      140.13     11.00 o 
   5   8  18       27.03       22.83      8.26 o 
   6   8  18      439.48      475.05     22.22 o 
   7   8  18       13.02       30.10     10.54 o 
   8   8  18      154.61      184.18     24.11 o 
   9   8  18        0.61       10.95     18.95 o 
   1   9  18        5.52        6.04      7.81 o 
   2   9  18       28.77       21.28      8.52 o 
   3   9  18      383.01      459.12     19.20 o 
   4   9  18        0.10       -0.57      9.43 o 
   5   9  18        0.92       11.86      9.62 o 
   6   9  18       18.11       22.04     10.12 o 
   7   9  18       34.97       45.64     11.80 o 
   8   9  18        0.12       -5.87     10.19 o 
   0  10  18      250.14      229.25     19.29 o 
   1  10  18      192.26      215.87     13.54 o 
   2  10  18       41.40       36.95      9.55 o 
   3  10  18        8.52        3.20     10.27 o 
   4  10  18       39.60       40.90     11.68 o 
   5  10  18       59.15       59.19     12.09 o 
   6  10  18       19.43       30.33     11.80 o 
   7  10  18        7.47       22.52     11.23 o 
   8  10  18        1.28       -5.51     10.72 o 
   1  11  18       44.39       61.85     10.83 o 
   2  11  18      132.92      150.46     15.79 o 
   3  11  18        2.00        4.54     10.99 o 
   4  11  18        0.10       -2.36     11.11 o 
   5  11  18       93.86      147.13     15.65 o 
   6  11  18       10.33       26.04     12.37 o 
   0  12  18        0.25       -6.98     13.00 o 
   1  12  18       11.88        1.56      9.39 o 
   2  12  18        0.71        6.49     11.97 o 
   3  12  18        9.34       13.30     11.79 o 
   4  12  18       22.59       34.06     13.13 o 
   5  12  18        0.27       -0.81     11.71 o 
   1  13  18        4.56        2.99     10.44 o 
   2  13  18        4.03       14.72     13.16 o 
   1   1  19     1589.74     1760.06     35.96 o 
   2   1  19     2330.02     2104.16    113.05 o 
   3   1  19      541.79      543.02     10.39 o 
   4   1  19        8.57       12.96      3.23 o 
   5   1  19      410.10      429.99      8.38 o 
   6   1  19      294.40      262.76      8.70 o 
   7   1  19       27.15       18.28      4.97 o 
   8   1  19      647.29      640.91     15.77 o 
   9   1  19      219.38      238.16     12.69 o 
  10   1  19       10.88       13.94      8.14 o 
  11   1  19       40.61       40.79      8.98 o 
   0   2  19     4623.41     4476.38     64.78 o 
   1   2  19      565.43      516.02     13.75 o 
   2   2  19        2.74        8.14      2.64 o 
   3   2  19        3.83        2.71      2.78 o 
   4   2  19        9.94       11.75      2.77 o 
   5   2  19      653.45      657.33     12.91 o 
   6   2  19      128.25      136.05      6.06 o 
   7   2  19      484.89      513.02     17.40 o 
   8   2  19      597.56      667.02     17.04 o 
   9   2  19        0.26        0.63      7.45 o 
  10   2  19      230.09      246.43     14.53 o 
  11   2  19       61.54       50.56     10.89 o 
   1   3  19     1145.15     1213.83     14.40 o 
   2   3  19     1142.64     1118.36     11.58 o 
   3   3  19      154.35      184.54      5.34 o 
   4   3  19      600.24      552.18     11.66 o 
   5   3  19      121.88      115.44      5.69 o 
   6   3  19      668.01      688.09     19.18 o 
   7   3  19        7.65        3.87      5.53 o 
   8   3  19        1.61       16.96      8.56 o 
   9   3  19      193.04      223.22     12.46 o 
  10   3  19       14.43        7.67      8.13 o 
  11   3  19      134.17      125.95     12.76 o 
   0   4  19        9.76       20.15      5.26 o 
   1   4  19     1336.21     1214.63     28.40 o 
   2   4  19       44.67       47.57      5.98 o 
   3   4  19        7.55        2.66      3.35 o 
   4   4  19       16.53       24.48      4.11 o 
   5   4  19      135.85      138.51      8.92 o 
   6   4  19        6.54       -0.42      5.57 o 
   7   4  19      138.53      128.47     11.69 o 
   8   4  19      185.76      237.00     14.52 o 
   9   4  19      245.02      258.95     15.88 o 
  10   4  19        5.57       -0.04     10.15 o 
  11   4  19       84.49       94.21     16.10 o 
   1   5  19      262.41      215.64     11.21 o 
   2   5  19        8.36       10.78      3.56 o 
   3   5  19      289.16      293.00      7.97 o 
   4   5  19      251.54      222.94      9.53 o 
   5   5  19        0.36        3.74      5.23 o 
   6   5  19      733.75      664.54     19.88 o 
   7   5  19       80.94      103.96     11.31 o 
   8   5  19       14.11       12.93      8.68 o 
   9   5  19       24.61        9.16     11.27 o 
  10   5  19        7.89        3.73     13.04 o 
  11   5  19       13.39       26.94     20.68 o 
   0   6  19      690.01      572.25     14.66 o 
   1   6  19       16.48        6.15      3.79 o 
   2   6  19       12.49       20.65      4.67 o 
   3   6  19       97.48       87.55      6.90 o 
   4   6  19        0.29       -0.72      5.82 o 
   5   6  19      929.43      869.63     30.67 o 
   6   6  19      295.13      301.57     11.63 o 
   7   6  19       23.91       21.09      8.22 o 
   8   6  19       12.45        5.64     11.03 o 
   9   6  19        3.35       -5.88      9.80 o 
  10   6  19        0.00       13.91     18.95 o 
   1   7  19      229.77      207.49     16.26 o 
   2   7  19      980.96      915.11     15.49 o 
   3   7  19      143.29      129.89      9.19 o 
   4   7  19       55.15       43.48      7.40 o 
   5   7  19      111.70      101.42      8.98 o 
   6   7  19       33.86       17.03      8.16 o 
   7   7  19       80.44       90.43     12.03 o 
   8   7  19       27.32       54.06     20.86 o 
   9   7  19       24.83       16.69     19.12 o 
  10   7  19       13.20       16.34     18.42 o 
   0   8  19     1006.26      880.24     51.73 o 
   1   8  19      267.96      267.46     13.11 o 
   2   8  19      387.14      418.91     18.42 o 
   3   8  19      842.20      758.52     16.99 o 
   4   8  19       34.91       31.26      7.33 o 
   5   8  19        0.27       11.13      8.17 o 
   6   8  19       45.04       50.02     11.42 o 
   7   8  19      107.43      112.94     13.44 o 
   8   8  19        2.64       -0.47     10.09 o 
   9   8  19        1.02       -1.04     17.21 o 
   1   9  19       90.26       87.56     10.14 o 
   2   9  19        0.61       -1.24      7.76 o 
   3   9  19       91.46       99.73     12.74 o 
   4   9  19        4.05       -8.40      8.69 o 
   5   9  19       43.07       47.96     11.40 o 
   6   9  19       15.95       10.88     10.55 o 
   7   9  19       32.85       42.95     11.51 o 
   8   9  19        0.82       -4.90     10.07 o 
   0  10  19       72.18       73.22     14.72 o 
   1  10  19       19.37       30.88      9.46 o 
   2  10  19       10.95        9.04      8.83 o 
   3  10  19       64.94       74.70     13.27 o 
   4  10  19      261.86      346.33     18.16 o 
   5  10  19        2.18        8.63     10.56 o 
   6  10  19      103.86      122.75     14.24 o 
   7  10  19        7.37        7.38     10.87 o 
   1  11  19       22.75       20.22      9.83 o 
   2  11  19       16.33       23.72     11.72 o 
   3  11  19        4.38       16.62     11.35 o 
   4  11  19       26.08       29.09     12.42 o 
   5  11  19        0.10       12.89     11.58 o 
   6  11  19       68.63       94.05     14.45 o 
   0  12  19        5.79      -11.14     13.55 o 
   1  12  19        2.28        3.28      9.60 o 
   2  12  19        0.00       -3.00     12.81 o 
   3  12  19        2.37       -9.13     11.69 o 
   4  12  19        4.37        6.95     12.51 o 
   1  13  19       28.18       41.48     14.19 o 
   0   0  20     2115.21     1945.97     42.10 o 
   1   0  20     1323.73     1641.70     40.00 o 
   2   0  20      490.85      531.15     18.17 o 
   3   0  20      387.23      399.64     21.35 o 
   4   0  20      937.30     1002.25     21.16 o 
   5   0  20      265.15      208.74      9.25 o 
   6   0  20     1121.76     1258.72     39.50 o 
   7   0  20      414.06      345.53     16.09 o 
   8   0  20       13.03       10.39      5.91 o 
   9   0  20     1178.29     1263.69     32.83 o 
  10   0  20       14.88       17.71      5.29 o 
  11   0  20        5.66       19.48     12.21 o 
   1   1  20      796.67      954.33     18.05 o 
   2   1  20       88.18      136.82     10.08 o 
   3   1  20     1486.21     1433.37     19.51 o 
   4   1  20       92.02      107.09      5.07 o 
   5   1  20       79.50       37.96      4.12 o 
   6   1  20        1.08        4.15      4.51 o 
   7   1  20      994.80      856.73     16.70 o 
   8   1  20       55.73       58.37      5.23 o 
   9   1  20        4.84       -3.76      7.60 o 
  10   1  20       61.60       95.23     10.45 o 
  11   1  20        2.96        2.36      9.39 o 
   0   2  20      392.94      463.31     23.03 o 
   1   2  20       10.15       12.26      3.61 o 
   2   2  20      683.25      700.23     56.60 o 
   3   2  20      397.86      378.97      8.44 o 
   4   2  20        3.20        1.87      2.82 o 
   5   2  20      687.78      590.36      9.73 o 
   6   2  20       50.90       70.40      5.13 o 
   7   2  20      505.17      540.45     12.92 o 
   8   2  20        3.53       -1.25      6.97 o 
   9   2  20        1.69       -6.01      7.21 o 
  10   2  20      158.60      163.35     12.20 o 
  11   2  20        1.18        4.25      9.56 o 
   1   3  20        0.79        2.93      3.29 o 
   2   3  20     1021.84      959.61     18.63 o 
   3   3  20       53.35       51.44      4.23 o 
   4   3  20       39.77       48.53      4.65 o 
   5   3  20        4.64       12.35      3.64 o 
   6   3  20      205.38      199.07      9.88 o 
   7   3  20       42.03       83.94      8.02 o 
   8   3  20      692.42      684.42     31.79 o 
   9   3  20      246.06      237.12     12.76 o 
  10   3  20        1.76       -3.51      9.19 o 
  11   3  20       61.88       73.43     12.26 o 
   0   4  20      533.81      560.70     15.81 o 
   1   4  20      942.28      928.76     11.61 o 
   2   4  20      212.22      220.11      7.23 o 
   3   4  20       17.24       12.31      3.71 o 
   4   4  20       30.65       31.62      5.70 o 
   5   4  20        4.37        6.65      5.84 o 
   6   4  20      177.84      105.92      9.32 o 
   7   4  20      135.62      158.37     12.72 o 
   8   4  20        0.93       -1.08      8.47 o 
   9   4  20       62.07       91.93     11.73 o 
  10   4  20       93.39       81.00     12.19 o 
  11   4  20        0.08       13.41     13.26 o 
   1   5  20        3.35        3.19      3.69 o 
   2   5  20      473.00      371.70     17.01 o 
   3   5  20       78.82       80.27      6.49 o 
   4   5  20        1.35       13.45      5.69 o 
   5   5  20      405.82      448.01     12.56 o 
   6   5  20       43.15       52.67      9.61 o 
   7   5  20       22.62       38.69      9.50 o 
   8   5  20      589.44      531.04     31.81 o 
   9   5  20      115.24       97.16     15.35 o 
  10   5  20        7.98       -3.30     11.27 o 
   0   6  20     1443.61     1595.46     36.38 o 
   1   6  20       28.06       40.63      4.66 o 
   2   6  20      776.11      776.24     19.54 o 
   3   6  20      967.37      901.61     22.98 o 
   4   6  20        3.03       -4.94      5.85 o 
   5   6  20       45.30       45.74      7.47 o 
   6   6  20       47.86       73.95      9.64 o 
   7   6  20       21.29        7.51      9.19 o 
   8   6  20       61.40       38.53     12.26 o 
   9   6  20       14.51       11.77     12.08 o 
  10   6  20        2.50       24.16     19.64 o 
   1   7  20        5.39        8.10      4.92 o 
   2   7  20      222.67      216.87      9.64 o 
   3   7  20       22.04       11.19      6.63 o 
   4   7  20        7.84       -0.42      6.35 o 
   5   7  20      363.09      305.54     12.27 o 
   6   7  20       40.16       38.62      9.28 o 
   7   7  20        2.77      -10.24      9.50 o 
   8   7  20       18.76       29.72     18.60 o 
   9   7  20        5.77        8.17     18.77 o 
   0   8  20       11.48       33.06     12.34 o 
   1   8  20      141.00      161.41     11.50 o 
   2   8  20        3.55        1.09      6.73 o 
   3   8  20        5.66       15.11      7.00 o 
   4   8  20      100.70      111.89      9.37 o 
   5   8  20      258.65      270.90     22.33 o 
   6   8  20      109.42      151.86     13.84 o 
   7   8  20       18.95       25.91     10.90 o 
   8   8  20       43.14       32.00     11.23 o 
   9   8  20       15.70        3.13     19.64 o 
   1   9  20       19.13       11.57      8.36 o 
   2   9  20        8.00        6.03      9.18 o 
   3   9  20       37.53       37.03     11.49 o 
   4   9  20        4.21        3.62     10.02 o 
   5   9  20        3.82        0.47      9.76 o 
   6   9  20       15.14       17.94     10.39 o 
   7   9  20        8.61       11.87     10.55 o 
   8   9  20        0.19       -0.31     10.75 o 
   0  10  20      116.04      152.65     21.90 o 
   1  10  20      130.59      118.01     11.92 o 
   2  10  20        7.02       14.49     10.93 o 
   3  10  20       84.65       85.87     13.19 o 
   4  10  20       41.50       35.14     14.41 o 
   5  10  20        4.20        5.37     10.79 o 
   6  10  20        0.01        8.45     11.01 o 
   7  10  20        9.23       15.09     11.43 o 
   1  11  20       34.34       55.62     11.15 o 
   2  11  20        1.53       -2.39     10.57 o 
   3  11  20       24.27       24.16     12.26 o 
   4  11  20       91.97      117.23     14.77 o 
   5  11  20       30.25       17.45     12.04 o 
   6  11  20        1.92        1.63     11.76 o 
   0  12  20        0.52       -6.49     13.83 o 
   1  12  20        0.89        1.50      9.80 o 
   2  12  20        3.48       15.09     12.09 o 
   3  12  20       22.05       20.51     14.22 o 
   4  12  20       18.86       36.57     17.18 o 
   1   1  21      421.95      458.27     10.38 o 
   2   1  21     1231.64     1292.87     22.97 o 
   3   1  21      159.68      166.61      6.41 o 
   4   1  21       21.96       27.99      4.15 o 
   5   1  21       27.55       32.75      5.17 o 
   6   1  21     1475.98     1548.67     34.70 o 
   7   1  21        3.23        5.87      5.18 o 
   8   1  21     1165.66     1231.18     23.07 o 
   9   1  21       64.16       73.13     10.02 o 
  10   1  21       67.87       70.35      9.96 o 
  11   1  21      169.70      141.41     17.93 o 
   0   2  21      960.80     1185.07     33.30 o 
   1   2  21      196.67      209.90      6.63 o 
   2   2  21      505.24      485.08      9.81 o 
   3   2  21       60.65       64.65      4.71 o 
   4   2  21        1.21        3.64      3.45 o 
   5   2  21       28.16       24.04      5.22 o 
   6   2  21       90.82      101.93      6.05 o 
   7   2  21      182.73      144.44      8.53 o 
   8   2  21      123.79      107.53     10.37 o 
   9   2  21        0.00       -3.52      7.52 o 
  10   2  21        6.63       23.19     10.36 o 
  11   2  21        8.17       16.23     13.46 o 
   1   3  21      414.63      428.47      8.28 o 
   2   3  21      633.22      543.39     23.24 o 
   3   3  21      130.02      152.87      6.27 o 
   4   3  21      559.29      523.11     12.10 o 
   5   3  21      239.78      277.36      7.75 o 
   6   3  21      313.69      298.33     10.23 o 
   7   3  21       35.07       20.46      8.93 o 
   8   3  21      336.61      314.39     13.96 o 
   9   3  21      437.19      368.95     15.22 o 
  10   3  21        0.36       -3.61      8.92 o 
  11   3  21        0.00        6.33     12.83 o 
   0   4  21      552.05      587.75     13.85 o 
   1   4  21      972.45     1017.29     12.40 o 
   2   4  21      147.62      122.03      7.00 o 
   3   4  21      732.91      653.55     11.13 o 
   4   4  21       11.37       22.28      5.74 o 
   5   4  21        3.74        3.94      6.10 o 
   6   4  21      165.71      128.70      8.50 o 
   7   4  21      198.05      201.37     13.45 o 
   8   4  21       38.64       37.40      9.65 o 
   9   4  21       40.07       35.86     13.09 o 
  10   4  21        7.68        1.30     11.33 o 
  11   4  21        1.42       11.93     13.49 o 
   1   5  21      985.64      969.44     21.22 o 
   2   5  21       38.67       49.21      4.82 o 
   3   5  21      121.77      140.46      8.07 o 
   4   5  21     1794.88     1688.70     29.18 o 
   5   5  21       46.70       35.76      6.73 o 
   6   5  21       52.80       52.15      9.92 o 
   7   5  21      179.75      208.29     14.17 o 
   8   5  21      135.77      127.02     15.74 o 
   9   5  21        9.91       12.40     11.30 o 
  10   5  21        0.34        1.52     12.05 o 
   0   6  21      283.96      332.44     14.12 o 
   1   6  21      171.51      156.68     10.66 o 
   2   6  21      447.70      404.57     10.11 o 
   3   6  21       14.76       24.41      6.80 o 
   4   6  21      104.26      117.10      8.90 o 
   5   6  21      114.35      110.22      8.68 o 
   6   6  21      278.52      217.10     14.70 o 
   7   6  21        0.24       -5.52      9.00 o 
   8   6  21       36.79       42.48     13.21 o 
   9   6  21        6.67       -2.07     11.37 o 
  10   6  21        0.00       -5.56     18.08 o 
   1   7  21       15.35       19.59      5.34 o 
   2   7  21      662.37      602.68     13.61 o 
   3   7  21       75.26       98.35      8.87 o 
   4   7  21       13.22        2.90      6.30 o 
   5   7  21      426.39      380.62     15.19 o 
   6   7  21      156.44      152.31     11.82 o 
   7   7  21        4.66        0.66      9.74 o 
   8   7  21       12.73       22.60     19.64 o 
   9   7  21       62.42       72.48     23.99 o 
   0   8  21      105.43      113.47     15.11 o 
   1   8  21       17.08       15.04      7.28 o 
   2   8  21       10.17        2.10      6.80 o 
   3   8  21       48.72       56.13      8.40 o 
   4   8  21      152.97      156.87     12.19 o 
   5   8  21       13.38       11.15      9.97 o 
   6   8  21        1.36        4.06      9.89 o 
   7   8  21        8.35        5.25     10.15 o 
   8   8  21       24.50       31.63     14.76 o 
   1   9  21       28.90       33.34      9.38 o 
   2   9  21       57.77       51.82      9.85 o 
   3   9  21        0.10       -6.14      9.17 o 
   4   9  21        1.14       -4.17     10.22 o 
   5   9  21       33.10       36.13     11.76 o 
   6   9  21       37.83       52.58     11.97 o 
   7   9  21       22.28       38.11     11.84 o 
   8   9  21       39.01       36.58     12.00 o 
   0  10  21        3.22       -2.10     12.44 o 
   1  10  21      151.61      139.39     12.60 o 
   2  10  21       49.26       95.33     13.77 o 
   3  10  21       19.08       23.85     11.52 o 
   4  10  21       31.29       28.01     11.54 o 
   5  10  21       44.31       80.19     13.10 o 
   6  10  21       50.54       70.90     13.44 o 
   7  10  21        2.63        5.50     11.06 o 
   1  11  21        4.91       10.38      9.91 o 
   2  11  21        9.44        5.21     11.70 o 
   3  11  21       11.84       22.50     12.40 o 
   4  11  21       28.70       32.75     12.35 o 
   5  11  21        5.33        6.69     12.09 o 
   0  12  21       13.93       25.70     15.79 o 
   1  12  21        2.92       -6.67     10.98 o 
   2  12  21       79.52      113.43     15.93 o 
   3  12  21        3.04        5.53     12.37 o 
   0   0  22     3993.25     4056.02     63.19 o 
   1   0  22     1682.32     1479.78     27.58 o 
   2   0  22      199.01      203.09     13.82 o 
   3   0  22       75.22       79.45     15.90 o 
   4   0  22     1076.13     1000.34     18.68 o 
   5   0  22      382.61      358.46     17.91 o 
   6   0  22     1256.18     1528.63     36.16 o 
   7   0  22       94.41       70.50     13.09 o 
   8   0  22     1030.66      911.02     29.31 o 
   9   0  22       63.44       78.63     14.16 o 
  10   0  22       14.04        8.53     11.54 o 
  11   0  22      309.49      360.87     32.68 o 
   1   1  22      641.68      669.17     13.80 o 
   2   1  22      135.62      131.52      6.28 o 
   3   1  22        0.20        0.51      3.58 o 
   4   1  22      536.04      552.57     13.07 o 
   5   1  22        0.25        9.60      5.14 o 
   6   1  22     1126.83     1285.05     28.20 o 
   7   1  22      314.43      380.77     14.46 o 
   8   1  22      748.95      746.10     19.32 o 
   9   1  22       12.54       -0.15      7.74 o 
  10   1  22        0.23        3.34      9.69 o 
  11   1  22       13.15       13.28     13.46 o 
   0   2  22     1624.30     1503.72     46.32 o 
   1   2  22      233.88      206.53      6.90 o 
   2   2  22     1230.24     1154.70     22.15 o 
   3   2  22     1104.19     1137.21     18.37 o 
   4   2  22       43.77       65.66      5.50 o 
   5   2  22       21.06       23.41      5.49 o 
   6   2  22      324.86      221.83     10.48 o 
   7   2  22      368.20      392.00     14.88 o 
   8   2  22       80.78       49.48      9.09 o 
   9   2  22       38.30       34.21      8.84 o 
  10   2  22      516.45      501.48     20.24 o 
  11   2  22       57.77       75.07     15.98 o 
   1   3  22      351.32      373.18      8.17 o 
   2   3  22      611.61      565.62     15.98 o 
   3   3  22      402.53      408.92      8.90 o 
   4   3  22      352.84      392.81     12.29 o 
   5   3  22      369.49      417.40     11.58 o 
   6   3  22     2234.32     2034.85     52.33 o 
   7   3  22      116.05      213.80     14.09 o 
   8   3  22        0.22        6.83      7.70 o 
   9   3  22        7.08        7.77      9.52 o 
  10   3  22        0.66        4.27      9.69 o 
  11   3  22      203.29      202.65     20.28 o 
   0   4  22       46.45       33.84      6.45 o 
   1   4  22        7.93        3.04      3.89 o 
   2   4  22      133.92      147.01      6.50 o 
   3   4  22       42.29       43.66      5.38 o 
   4   4  22      155.53      165.13      9.73 o 
   5   4  22       54.71       62.79      7.74 o 
   6   4  22      226.62      173.38     11.05 o 
   7   4  22       16.50        3.00      8.22 o 
   8   4  22       72.52       57.57     11.52 o 
   9   4  22       15.10       22.16     12.56 o 
  10   4  22        2.38       -8.28     12.15 o 
   1   5  22      273.31      263.19      8.05 o 
   2   5  22      187.44      182.42      7.02 o 
   3   5  22        3.06        6.90      5.12 o 
   4   5  22     1070.34      980.82     25.84 o 
   5   5  22        9.05       -4.99      6.02 o 
   6   5  22        3.77       -4.11      8.07 o 
   7   5  22        0.65        3.92      8.90 o 
   8   5  22      173.92      171.19     17.45 o 
   9   5  22       54.19       66.98     14.64 o 
  10   5  22        1.72      -13.04     16.51 o 
   0   6  22     1600.30     1588.45     23.72 o 
   1   6  22     1265.66     1160.26     47.51 o 
   2   6  22      195.88      163.84      8.73 o 
   3   6  22       41.45       33.27      7.13 o 
   4   6  22       35.14       55.37      7.64 o 
   5   6  22      181.39      200.44     12.39 o 
   6   6  22       59.39       62.20      9.78 o 
   7   6  22       18.81       14.69     12.19 o 
   8   6  22       80.80      135.69     16.91 o 
   9   6  22       19.01        9.73     19.29 o 
   1   7  22        1.79        4.00      4.88 o 
   2   7  22      239.56      244.52     10.44 o 
   3   7  22      689.85      686.65     16.94 o 
   4   7  22       59.92       53.24      8.29 o 
   5   7  22       15.83       17.82      8.04 o 
   6   7  22       85.18       89.14     12.80 o 
   7   7  22        5.38       -8.36      9.54 o 
   8   7  22       62.51       30.07     21.38 o 
   9   7  22       29.01       47.45     22.94 o 
   0   8  22       66.84       92.64     14.11 o 
   1   8  22        0.16        4.73      6.89 o 
   2   8  22      330.77      372.68     13.67 o 
   3   8  22      159.09      186.47     11.20 o 
   4   8  22        5.02        3.58      7.87 o 
   5   8  22       72.96      105.57     13.26 o 
   6   8  22        6.18        8.36     10.16 o 
   7   8  22        4.94       -5.88      9.68 o 
   8   8  22      195.09      184.78     27.99 o 
   1   9  22       43.60       76.20     10.73 o 
   2   9  22       24.10       21.12     10.33 o 
   3   9  22       23.19       24.05     11.30 o 
   4   9  22       98.75       89.11     12.98 o 
   5   9  22        8.64       28.92     10.73 o 
   6   9  22       13.74       12.74     10.86 o 
   7   9  22        1.11        5.62     10.89 o 
   0  10  22       32.69       15.83     13.57 o 
   1  10  22       75.44       80.79     11.03 o 
   2  10  22        7.28        7.06     11.38 o 
   3  10  22        0.50       -0.69     10.97 o 
   4  10  22       12.24        6.99     11.08 o 
   5  10  22        3.98        7.22     11.52 o 
   6  10  22        0.26        5.71     11.12 o 
   1  11  22        3.81        4.84      9.37 o 
   2  11  22       37.59       38.87     13.09 o 
   3  11  22       14.96        9.26     12.03 o 
   4  11  22        5.16        0.19     12.04 o 
   5  11  22        4.24        4.32     11.83 o 
   0  12  22        6.72       23.25     16.17 o 
   1  12  22       12.50       12.94     12.01 o 
   2  12  22        6.33       20.15     13.03 o 
   1   1  23        7.51       19.51      4.61 o 
   2   1  23      296.59      302.40      8.42 o 
   3   1  23       54.60       82.23      5.56 o 
   4   1  23      569.65      570.74     10.94 o 
   5   1  23        1.10       11.22      5.29 o 
   6   1  23      193.93      238.79     11.58 o 
   7   1  23        2.58        2.12      7.37 o 
   8   1  23      230.80      289.81     13.91 o 
   9   1  23        0.01       -8.06      7.83 o 
  10   1  23      187.36      214.67     23.38 o 
  11   1  23        3.28       -5.97     12.72 o 
   0   2  23      394.39      294.47     11.83 o 
   1   2  23      125.51      156.17      6.50 o 
   2   2  23        0.19       16.35      6.05 o 
   3   2  23     1451.44     1498.50     16.39 o 
   4   2  23     1111.04     1047.24     16.39 o 
   5   2  23       24.90       35.18      5.98 o 
   6   2  23      614.77      581.46     15.20 o 
   7   2  23       98.57      100.96     10.07 o 
   8   2  23      148.04      144.13     11.39 o 
   9   2  23       69.45       74.43     12.21 o 
  10   2  23      290.40      349.41     23.55 o 
   1   3  23      430.39      466.53      9.14 o 
   2   3  23      138.35      114.10      5.87 o 
   3   3  23       56.52       60.23      5.36 o 
   4   3  23      600.66      547.26     14.34 o 
   5   3  23       26.29       30.18      7.08 o 
   6   3  23      111.12      142.27     12.57 o 
   7   3  23       62.50       95.05     11.44 o 
   8   3  23      343.72      286.58     14.04 o 
   9   3  23       32.13       47.17     11.30 o 
  10   3  23      302.67      280.07     21.94 o 
   0   4  23      946.85      870.67     17.30 o 
   1   4  23        2.52        5.00      4.23 o 
   2   4  23      301.67      275.08      7.90 o 
   3   4  23        0.01       -5.49      4.86 o 
   4   4  23       70.40       79.37      8.35 o 
   5   4  23      754.54      708.28     18.69 o 
   6   4  23      157.59      155.09     10.81 o 
   7   4  23       28.52       47.20      9.96 o 
   8   4  23       23.36        8.37     11.54 o 
   9   4  23       35.12       25.65     10.59 o 
  10   4  23       11.38       12.41     13.39 o 
   1   5  23       80.54       91.04      6.19 o 
   2   5  23     1135.60     1022.81     20.00 o 
   3   5  23     1554.23     1461.59     28.10 o 
   4   5  23      481.70      492.29     13.73 o 
   5   5  23      263.84      317.61     16.64 o 
   6   5  23       48.09       39.16      9.90 o 
   7   5  23      677.01      589.87     21.04 o 
   8   5  23      249.42      214.04     18.15 o 
   9   5  23        0.11       -8.00     17.73 o 
  10   5  23        0.00       -3.62     12.53 o 
   0   6  23      148.67      172.38     11.07 o 
   1   6  23      163.56      174.74      9.06 o 
   2   6  23        0.07        5.29      5.67 o 
   3   6  23      352.63      327.83     12.64 o 
   4   6  23      178.72      198.16     10.76 o 
   5   6  23      266.82      266.97     14.09 o 
   6   6  23       94.40      104.20     10.72 o 
   7   6  23      140.79      150.18     24.68 o 
   8   6  23        3.75        9.73     18.77 o 
   9   6  23        4.26      -13.91     18.77 o 
   1   7  23      494.77      488.54     18.33 o 
   2   7  23        0.26       12.33      6.45 o 
   3   7  23      418.88      407.47     13.72 o 
   4   7  23       12.12       13.62      8.53 o 
   5   7  23        4.27        2.78      8.17 o 
   6   7  23       36.51       21.26     10.70 o 
   7   7  23       41.67       33.46     13.53 o 
   8   7  23       14.80       17.03     20.16 o 
   9   7  23       72.04       67.79     24.33 o 
   0   8  23      222.65      214.58     24.15 o 
   1   8  23       19.25       41.87      8.14 o 
   2   8  23       47.29       35.61      9.03 o 
   3   8  23      123.53      113.55     10.86 o 
   4   8  23       68.93       81.16     13.07 o 
   5   8  23       29.24       24.45     10.96 o 
   6   8  23        6.00       -1.61     10.11 o 
   7   8  23        8.15        3.90     10.85 o 
   8   8  23        3.20       -5.91     17.56 o 
   1   9  23      387.75      477.34     30.41 o 
   2   9  23       20.52       40.63     11.41 o 
   3   9  23       12.82       19.42     11.52 o 
   4   9  23       22.70       30.77     11.47 o 
   5   9  23        2.66       -7.38     10.16 o 
   6   9  23        2.18        1.62     10.88 o 
   7   9  23        4.33      -10.97     10.48 o 
   0  10  23       26.60       23.71     14.35 o 
   1  10  23       16.01       20.77      9.71 o 
   2  10  23       15.06       29.07     11.80 o 
   3  10  23      125.82      161.01     15.34 o 
   4  10  23       10.54       13.48     11.57 o 
   5  10  23        0.14        2.41     11.18 o 
   6  10  23        3.29       -0.56     11.07 o 
   1  11  23        0.00       13.75     11.76 o 
   2  11  23        6.95        9.57     12.18 o 
   3  11  23        5.95       -2.29     11.26 o 
   4  11  23       21.43       26.49     12.83 o 
   0  12  23        3.09       -5.23     14.13 o 
   1  12  23        0.04       -7.03     15.55 o 
   0   0  24        2.52       13.56     10.60 o 
   1   0  24       20.31       27.04      6.60 o 
   2   0  24      167.20      190.49     11.02 o 
   3   0  24     1920.91     1875.12     35.79 o 
   4   0  24       61.44       72.88     12.15 o 
   5   0  24       85.35       90.14     13.41 o 
   6   0  24      142.56      134.47     15.09 o 
   7   0  24     1532.19     1504.03     35.84 o 
   8   0  24       19.01       17.71     11.73 o 
   9   0  24      194.51      206.18     18.24 o 
  10   0  24        0.56      -11.65     17.21 o 
   1   1  24      248.58      263.68      8.35 o 
   2   1  24       29.70        9.66      4.31 o 
   3   1  24      254.34      231.60     12.32 o 
   4   1  24       19.81       37.40      5.43 o 
   5   1  24      323.71      323.44     10.89 o 
   6   1  24       51.60       70.70      9.35 o 
   7   1  24      243.98      294.79     13.72 o 
   8   1  24        0.17        0.36      7.67 o 
   9   1  24      161.55      188.73     15.14 o 
  10   1  24       17.82       16.69     13.64 o 
   0   2  24      973.79     1087.16     20.96 o 
   1   2  24      588.91      612.06     17.10 o 
   2   2  24      499.60      478.06     22.87 o 
   3   2  24       27.56       42.68      5.18 o 
   4   2  24      241.46      260.67     10.07 o 
   5   2  24     1123.32     1084.09     17.36 o 
   6   2  24       28.64       48.79      8.81 o 
   7   2  24       63.49       72.93      9.51 o 
   8   2  24      210.08      243.95     13.33 o 
   9   2  24       80.49      127.26     13.42 o 
  10   2  24       84.49       96.16     16.77 o 
   1   3  24     1530.54     1500.41     16.10 o 
   2   3  24       30.34       26.87      4.30 o 
   3   3  24      504.49      484.76     10.05 o 
   4   3  24       18.81       27.54      6.64 o 
   5   3  24      191.26      247.17     10.39 o 
   6   3  24        0.05        6.13      8.42 o 
   7   3  24       98.76       90.80     11.57 o 
   8   3  24        6.37        7.66      9.33 o 
   9   3  24       14.65       23.49     13.89 o 
  10   3  24       14.14       23.91     14.18 o 
   0   4  24      603.01      491.18     14.26 o 
   1   4  24       98.52      114.71      6.34 o 
   2   4  24       22.15       15.90      4.51 o 
   3   4  24      168.36      143.17      8.07 o 
   4   4  24      292.70      251.19     11.71 o 
   5   4  24      497.77      489.97     19.81 o 
   6   4  24      118.67      113.29     10.21 o 
   7   4  24        0.53       -7.34      8.25 o 
   8   4  24        8.97        6.32     12.69 o 
   9   4  24        2.41        6.20     12.98 o 
  10   4  24      225.26      241.79     21.63 o 
   1   5  24       20.25       20.15      5.19 o 
   2   5  24      234.29      201.99      9.35 o 
   3   5  24       31.44       44.34      7.35 o 
   4   5  24       90.32      100.74      8.79 o 
   5   5  24      102.10      122.08     12.22 o 
   6   5  24       66.93       71.85     11.03 o 
   7   5  24       82.96      121.02     16.50 o 
   8   5  24        6.38      -13.04     15.64 o 
   9   5  24        0.52       -0.87     18.25 o 
   0   6  24      221.42      253.05     12.54 o 
   1   6  24      509.21      397.54     13.18 o 
   2   6  24      285.63      279.08     10.55 o 
   3   6  24       63.45       84.58      8.65 o 
   4   6  24      240.20      267.60     13.84 o 
   5   6  24      843.12      852.87     36.54 o 
   6   6  24        1.11       21.81     13.26 o 
   7   6  24      111.84      142.53     24.68 o 
   8   6  24        6.23       -3.82     16.69 o 
   9   6  24        0.40       -6.43     19.29 o 
   1   7  24       17.07       17.85      7.04 o 
   2   7  24      298.85      288.83     11.33 o 
   3   7  24      476.85      420.38     15.91 o 
   4   7  24       10.32       -0.02      7.54 o 
   5   7  24        6.10       -0.76      9.82 o 
   6   7  24       80.05       75.18     12.41 o 
   7   7  24       36.86       47.43     14.74 o 
   8   7  24       12.38       15.64     19.47 o 
   0   8  24      293.82      333.98     21.53 o 
   1   8  24        5.33       13.08      7.34 o 
   2   8  24        2.61       -2.66      8.22 o 
   3   8  24       40.81       45.09      9.83 o 
   4   8  24      121.49      170.38     14.51 o 
   5   8  24       38.23       38.61     11.41 o 
   6   8  24        1.14        0.50     10.37 o 
   7   8  24       51.93       44.26     12.58 o 
   1   9  24       56.93       66.63     10.86 o 
   2   9  24       52.94       60.92     12.21 o 
   3   9  24       13.37       15.57     11.22 o 
   4   9  24       78.30       83.73     13.35 o 
   5   9  24        9.30       14.39     11.57 o 
   6   9  24        2.36        9.47     11.38 o 
   7   9  24        0.33       -0.46     11.16 o 
   0  10  24       43.69       55.40     15.66 o 
   1  10  24        1.30       -0.18      9.33 o 
   2  10  24       13.17       32.86     11.98 o 
   3  10  24       12.41        6.42     11.63 o 
   4  10  24        0.60       13.51     11.26 o 
   5  10  24        0.65        2.32     11.33 o 
   1  11  24       75.18      110.66     15.23 o 
   2  11  24        9.49        4.80     12.06 o 
   3  11  24       46.10       45.69     13.67 o 
   1   1  25       12.17       17.57      4.60 o 
   2   1  25      552.96      526.92     11.15 o 
   3   1  25       47.82       33.81      6.75 o 
   4   1  25     1715.13     1515.39     22.77 o 
   5   1  25       46.40       62.24      7.41 o 
   6   1  25     1104.00     1108.29     22.23 o 
   7   1  25      333.00      362.18     15.17 o 
   8   1  25       15.02       16.07      8.64 o 
   9   1  25      133.72      113.33     16.68 o 
  10   1  25       19.79       12.30     13.70 o 
   0   2  25        0.38        8.52      6.43 o 
   1   2  25      275.88      243.02      8.51 o 
   2   2  25      874.49      753.70     20.57 o 
   3   2  25      644.84      639.45     12.22 o 
   4   2  25      670.73      650.73     14.83 o 
   5   2  25      577.73      635.07     16.81 o 
   6   2  25      385.40      381.97     15.18 o 
   7   2  25       66.44       68.09      9.70 o 
   8   2  25       75.33      116.14     13.21 o 
   9   2  25      119.72      132.80     17.63 o 
  10   2  25      155.61      155.22     33.11 o 
   1   3  25      207.80      194.46      7.66 o 
   2   3  25      403.24      404.32     10.61 o 
   3   3  25      101.58      114.68      7.22 o 
   4   3  25      694.34      671.79     16.36 o 
   5   3  25      160.24      144.71     10.58 o 
   6   3  25      318.43      298.74     16.22 o 
   7   3  25      427.89      406.85     18.02 o 
   8   3  25       27.09       18.80      9.88 o 
   9   3  25        2.24        4.89     12.82 o 
  10   3  25      101.75       99.10     17.57 o 
   0   4  25     1462.01     1333.56     21.83 o 
   1   4  25      686.68      632.49     11.19 o 
   2   4  25      124.13      150.17      7.16 o 
   3   4  25      760.99      711.19     24.90 o 
   4   4  25       83.93       54.63      8.29 o 
   5   4  25       61.04       67.02     10.50 o 
   6   4  25        3.88        9.78      8.59 o 
   7   4  25        2.07       -8.37     10.48 o 
   8   4  25        3.08        5.04     17.73 o 
   9   4  25       22.02       27.49     13.82 o 
   1   5  25      827.75      764.02     13.61 o 
   2   5  25       20.71       27.63      6.43 o 
   3   5  25      703.54      656.01     15.78 o 
   4   5  25        0.90       -4.67      7.64 o 
   5   5  25       55.71       70.78     13.24 o 
   6   5  25       79.98       77.78     12.97 o 
   7   5  25      127.88      116.11     24.34 o 
   8   5  25      248.87      226.67     27.99 o 
   9   5  25       14.20       18.60     18.95 o 
   0   6  25        9.21       20.69      7.62 o 
   1   6  25      553.73      454.94     14.97 o 
   2   6  25       60.42       62.88      7.55 o 
   3   6  25      228.53      239.75     11.82 o 
   4   6  25        1.24       -6.04      7.49 o 
   5   6  25        6.89       10.93      8.51 o 
   6   6  25      125.86      155.62     18.06 o 
   7   6  25      199.36      189.47     26.77 o 
   8   6  25       20.21       34.94     21.55 o 
   9   6  25        1.74       17.73     21.03 o 
   1   7  25      146.08      146.82     10.28 o 
   2   7  25       19.01       27.89      7.40 o 
   3   7  25      286.33      233.50     13.59 o 
   4   7  25        4.24        5.64      8.18 o 
   5   7  25       73.99       83.66     12.60 o 
   6   7  25       18.22       17.60     10.78 o 
   7   7  25        4.51        7.13     19.29 o 
   8   7  25        5.63        0.00     18.08 o 
   0   8  25       80.54       71.39     15.12 o 
   1   8  25       18.79       28.60      8.28 o 
   2   8  25       17.65       14.32      8.75 o 
   3   8  25       16.91       12.46      8.41 o 
   4   8  25       92.00       82.48     12.84 o 
   5   8  25       80.11       96.64     13.27 o 
   6   8  25        2.51       -8.32     10.00 o 
   7   8  25       21.38       28.30     11.97 o 
   1   9  25        9.71        9.66      9.13 o 
   2   9  25       93.91      124.37     14.95 o 
   3   9  25       42.49       35.57     12.34 o 
   4   9  25        0.51       11.43     11.36 o 
   5   9  25       47.28       84.20     13.41 o 
   6   9  25        9.69        5.48     11.56 o 
   0  10  25      104.89      144.38     32.42 o 
   1  10  25        8.84       27.49     12.31 o 
   2  10  25        8.49        4.86     11.18 o 
   3  10  25        9.80       -8.05     11.34 o 
   4  10  25       56.90       75.49     14.57 o 
   5  10  25        4.38       13.96     12.63 o 
   1  11  25        8.64        4.33     12.39 o 
   2  11  25        0.33       -0.43     11.98 o 
   3  11  25       15.70        5.59     12.27 o 
   0   0  26       74.89       82.50     11.52 o 
   1   0  26      292.45      300.69     13.10 o 
   2   0  26        2.75       16.09      6.95 o 
   3   0  26      183.63      180.87     11.40 o 
   4   0  26       23.33       -1.19      9.89 o 
   5   0  26      941.33      968.80     29.38 o 
   6   0  26      242.84      210.54     17.54 o 
   7   0  26      189.31      193.89     25.20 o 
   8   0  26        0.36      -19.64     15.99 o 
   9   0  26      110.41      113.16     24.16 o 
  10   0  26        6.22      -17.21     17.21 o 
   1   1  26      173.08      207.11      9.17 o 
   2   1  26       26.43       26.48      5.23 o 
   3   1  26       36.37       17.71      5.73 o 
   4   1  26     1464.26     1432.06     20.34 o 
   5   1  26      420.25      428.08     15.80 o 
   6   1  26      214.74      256.38     13.45 o 
   7   1  26      176.61      212.52     12.99 o 
   8   1  26       29.49       26.74     13.09 o 
   9   1  26        7.00        2.83     12.71 o 
  10   1  26       13.26        7.21     12.72 o 
   0   2  26      768.78      814.30     19.49 o 
   1   2  26      511.23      465.51     11.04 o 
   2   2  26        0.83       11.03      5.35 o 
   3   2  26        0.10        4.81      4.75 o 
   4   2  26       20.65       15.12      6.77 o 
   5   2  26      275.28      373.91     17.09 o 
   6   2  26      425.77      382.33     15.22 o 
   7   2  26       94.23       78.65     10.44 o 
   8   2  26       43.95       53.19     14.12 o 
   9   2  26        7.83       29.29     13.48 o 
  10   2  26       12.65       22.30     13.99 o 
   1   3  26      559.59      552.63     11.22 o 
   2   3  26      150.26      123.14     14.17 o 
   3   3  26       30.62        9.06      5.46 o 
   4   3  26       50.77       40.67      8.47 o 
   5   3  26      160.74      184.12     11.63 o 
   6   3  26       66.87      104.91     12.33 o 
   7   3  26        9.50       19.40     12.43 o 
   8   3  26       80.10       72.57     14.81 o 
   9   3  26      176.99      196.19     30.85 o 
   0   4  26     1411.73     1240.81     21.69 o 
   1   4  26       49.07       39.56      5.57 o 
   2   4  26       90.96      113.76      6.66 o 
   3   4  26      393.80      385.94     13.91 o 
   4   4  26       88.33       85.31     10.97 o 
   5   4  26      146.11      136.35     12.81 o 
   6   4  26       48.01       13.09      9.61 o 
   7   4  26       15.48       11.30     18.60 o 
   8   4  26        2.31       12.69     17.73 o 
   9   4  26      134.09      127.14     18.56 o 
   1   5  26      210.33      241.00      8.65 o 
   2   5  26       12.97       29.13      6.67 o 
   3   5  26      509.79      503.64     16.66 o 
   4   5  26       54.36       85.24     12.52 o 
   5   5  26        1.14       -8.81      8.18 o 
   6   5  26        0.28       -9.47     10.82 o 
   7   5  26       80.11       56.14     20.16 o 
   8   5  26        0.44       -9.56     17.90 o 
   9   5  26       64.65       48.84     22.94 o 
   0   6  26        4.66        0.78      8.32 o 
   1   6  26       61.74       83.77      7.93 o 
   2   6  26      576.26      572.98     14.05 o 
   3   6  26      211.90      171.82     12.00 o 
   4   6  26        0.02        2.72      8.01 o 
   5   6  26        7.26        4.10      9.77 o 
   6   6  26      143.60      169.76     18.29 o 
   7   6  26       60.68       53.54     22.25 o 
   8   6  26        0.39        0.00     19.47 o 
   1   7  26       10.81        3.71      7.31 o 
   2   7  26       24.17       21.46      8.79 o 
   3   7  26      175.96      195.64     13.09 o 
   4   7  26      188.68      187.06     20.00 o 
   5   7  26        0.00        1.14     10.01 o 
   6   7  26      123.93       94.20     13.65 o 
   7   7  26       22.03       15.12     20.16 o 
   0   8  26        4.53       11.52     12.72 o 
   1   8  26      354.85      345.08     13.91 o 
   2   8  26       55.65       48.55      9.64 o 
   3   8  26        0.32        3.33     10.53 o 
   4   8  26       26.21       33.44     11.19 o 
   5   8  26        2.29       -2.23     10.47 o 
   6   8  26        0.14       -4.45     10.55 o 
   7   8  26       15.95       22.25     21.90 o 
   1   9  26       84.79      109.63     12.11 o 
   2   9  26       30.87       56.87     13.00 o 
   3   9  26        5.31       12.99     10.61 o 
   4   9  26       73.13       49.64     12.47 o 
   5   9  26       12.51       15.02     11.63 o 
   6   9  26       15.84       13.51     12.28 o 
   0  10  26       10.47        4.03     13.76 o 
   1  10  26        8.38        4.60     11.59 o 
   2  10  26        9.11       -0.29     11.05 o 
   3  10  26       14.19        7.12     11.57 o 
   4  10  26       22.02       12.86     12.60 o 
   1  11  26       11.11       -2.00     12.39 o 
   1   1  27        0.45       -2.99      5.21 o 
   2   1  27        2.97        1.48      5.33 o 
   3   1  27       24.77       18.58      4.80 o 
   4   1  27       11.30       29.28      9.27 o 
   5   1  27       95.66      111.02     10.55 o 
   6   1  27        9.88        8.92      8.07 o 
   7   1  27      238.36      262.15     14.23 o 
   8   1  27       24.17       -0.61     12.75 o 
   9   1  27        0.41       -3.62     12.42 o 
   0   2  27        3.38        7.69      6.53 o 
   1   2  27       74.07       87.21      6.73 o 
   2   2  27      167.54      169.28      8.31 o 
   3   2  27      108.60      107.87     10.80 o 
   4   2  27      638.61      630.74     20.09 o 
   5   2  27      737.49      711.92     21.85 o 
   6   2  27        0.02       11.12      8.00 o 
   7   2  27        2.47        1.52     12.41 o 
   8   2  27        0.25       17.03     16.17 o 
   9   2  27        0.03        3.66     12.88 o 
   1   3  27      164.56      169.44      7.88 o 
   2   3  27       91.24       79.08      9.63 o 
   3   3  27      225.02      170.40     11.03 o 
   4   3  27       15.84       12.44      7.30 o 
   5   3  27      390.57      355.45     14.46 o 
   6   3  27      134.15      120.69     12.56 o 
   7   3  27        9.80        3.62     12.22 o 
   8   3  27        0.20       -2.38     12.15 o 
   9   3  27       11.24       31.82     14.60 o 
   0   4  27     1603.30     1499.47     23.99 o 
   1   4  27        0.35       -1.35      4.66 o 
   2   4  27        9.64       11.73      6.45 o 
   3   4  27       38.48       44.67     10.49 o 
   4   4  27        5.05       -0.68      8.94 o 
   5   4  27      143.99      145.91     11.08 o 
   6   4  27        0.31        5.39     17.38 o 
   7   4  27       65.09       74.05     22.60 o 
   8   4  27       24.02        5.56     18.77 o 
   9   4  27       11.04       20.59     15.04 o 
   1   5  27        1.25       -0.66      5.23 o 
   2   5  27      119.14      127.54      8.93 o 
   3   5  27      795.95      723.79     19.13 o 
   4   5  27      140.40      134.65     13.16 o 
   5   5  27      228.95      236.58     19.06 o 
   6   5  27       50.75       29.55     19.47 o 
   7   5  27        3.83       -7.13     17.73 o 
   8   5  27        0.11       -0.35     19.29 o 
   0   6  27      249.14      271.89     15.23 o 
   1   6  27        5.75        9.14      6.30 o 
   2   6  27       24.01       26.17      8.22 o 
   3   6  27       27.67       26.98      8.81 o 
   4   6  27        1.21        5.85      7.99 o 
   5   6  27       78.31       93.98     15.64 o 
   6   6  27        0.00        1.85     11.33 o 
   7   6  27       23.74        4.52     19.29 o 
   8   6  27        0.02       -9.56     19.99 o 
   1   7  27      121.20      124.30     10.20 o 
   2   7  27       20.15        9.48      8.33 o 
   3   7  27       13.14       21.02      8.48 o 
   4   7  27      112.37       87.80     12.61 o 
   5   7  27       10.42        4.24     10.55 o 
   6   7  27       13.40        6.02     12.61 o 
   7   7  27       23.89       45.37     22.60 o 
   0   8  27      278.79      276.19     41.46 o 
   1   8  27       49.56       59.18      9.15 o 
   2   8  27       71.26       89.78     11.41 o 
   3   8  27       12.60       18.57     13.10 o 
   4   8  27        0.93       -2.28     10.37 o 
   5   8  27        3.55      -10.56     10.31 o 
   6   8  27        2.81        7.80     11.47 o 
   1   9  27       15.56       26.29     11.61 o 
   2   9  27        3.04       -9.25     10.13 o 
   3   9  27        0.40      -10.74     10.30 o 
   4   9  27        1.35       -1.76     11.11 o 
   5   9  27        8.03        6.05     11.62 o 
   0  10  27        2.21       22.80     14.93 o 
   1  10  27       35.37       64.96     13.47 o 
   2  10  27        3.39       -1.56     11.48 o 
   3  10  27       11.63       11.54     12.35 o 
   0   0  28      767.34      712.25     24.20 o 
   1   0  28      280.65      269.19     11.75 o 
   2   0  28       50.97       63.07      8.04 o 
   3   0  28      592.55      614.61     15.77 o 
   4   0  28      199.87      214.92     17.89 o 
   5   0  28       35.45       42.92     12.30 o 
   6   0  28       14.81       45.84     16.86 o 
   7   0  28       51.77       75.61     22.25 o 
   8   0  28       86.34      107.42     22.77 o 
   9   0  28       19.59        2.78     19.47 o 
   1   1  28        0.51       -1.69      5.41 o 
   2   1  28        0.02        0.75      5.45 o 
   3   1  28      127.31      110.63     19.18 o 
   4   1  28      849.50      747.70     19.27 o 
   5   1  28        5.39       13.09      8.12 o 
   6   1  28       76.46       62.27     10.02 o 
   7   1  28      134.00      157.31     19.82 o 
   8   1  28       89.71       98.57     16.28 o 
   9   1  28        2.65        1.48     13.27 o 
   0   2  28      354.53      314.76     14.40 o 
   1   2  28        2.29       13.79      6.05 o 
   2   2  28      293.95      294.69      9.74 o 
   3   2  28       96.16       70.29     15.56 o 
   4   2  28       70.85       63.38     10.48 o 
   5   2  28      234.72      261.14     13.36 o 
   6   2  28        0.51       10.33      8.15 o 
   7   2  28       36.74       57.66     15.29 o 
   8   2  28       83.14       81.51     15.24 o 
   9   2  28       12.58        8.74     13.33 o 
   1   3  28       75.10       81.84      7.15 o 
   2   3  28      451.08      381.47     26.23 o 
   3   3  28      103.53       76.38     11.40 o 
   4   3  28       23.14       16.37      7.82 o 
   5   3  28       68.63       73.46      9.50 o 
   6   3  28       17.78       -9.56     15.30 o 
   7   3  28      182.63      149.03     17.79 o 
   8   3  28      104.21      106.24     31.46 o 
   9   3  28        0.05        9.23     14.38 o 
   0   4  28        8.17       13.61      7.14 o 
   1   4  28        3.68        8.48      4.95 o 
   2   4  28       99.01       97.29      9.90 o 
   3   4  28      109.17      122.89     12.38 o 
   4   4  28      185.49      191.40     13.84 o 
   5   4  28        1.45       -8.03      8.16 o 
   6   4  28       17.25       38.24     18.08 o 
   7   4  28       26.63       30.07     20.68 o 
   8   4  28       28.78       21.73     19.99 o 
   1   5  28       15.66       25.69      6.66 o 
   2   5  28       41.44       48.79      7.99 o 
   3   5  28        0.03        7.76      9.03 o 
   4   5  28        3.62        0.42      8.48 o 
   5   5  28        2.53        5.72     11.06 o 
   6   5  28        2.85        5.74     18.25 o 
   7   5  28       21.16       29.20     18.95 o 
   8   5  28       17.99       19.99     20.68 o 
   0   6  28       47.82       31.87      9.72 o 
   1   6  28       88.45       92.83      9.45 o 
   2   6  28      105.59      110.92     11.11 o 
   3   6  28      195.56      164.34     12.30 o 
   4   6  28      116.83      125.71     13.66 o 
   5   6  28       79.54       71.04     14.56 o 
   6   6  28        6.37        5.29     12.32 o 
   7   6  28       34.83       13.21     18.95 o 
   1   7  28       34.01       39.01      8.49 o 
   2   7  28       48.47       51.65      9.90 o 
   3   7  28       12.08       44.85     11.90 o 
   4   7  28       49.64       52.87     12.56 o 
   5   7  28        7.80        4.02     10.71 o 
   6   7  28       45.71       54.73     15.12 o 
   7   7  28       69.39       53.54     22.60 o 
   0   8  28        0.95       11.99     13.26 o 
   1   8  28       52.16       58.44     10.91 o 
   2   8  28       47.69       70.87     13.21 o 
   3   8  28        0.92        5.65     10.14 o 
   4   8  28        8.54       -0.73      9.78 o 
   5   8  28       21.36       -0.68     10.81 o 
   6   8  28        3.21        8.65     11.71 o 
   1   9  28       68.62       56.29     13.04 o 
   2   9  28       38.16       55.53     12.81 o 
   3   9  28        0.03        1.55     10.76 o 
   4   9  28        0.63        7.73     12.03 o 
   0  10  28        0.29       -1.66     13.45 o 
   1  10  28       18.64       14.86     12.00 o 
   2  10  28        0.65      -16.44     10.96 o 
   1   1  29       14.48        4.36      5.48 o 
   2   1  29      124.63      139.33      9.17 o 
   3   1  29      221.62      217.87     10.64 o 
   4   1  29      139.32      193.71     12.51 o 
   5   1  29       32.09       39.52      8.82 o 
   6   1  29       34.65       38.94     14.38 o 
   7   1  29        2.20       -2.65     11.73 o 
   8   1  29        1.53       -3.37     12.11 o 
   9   1  29       69.95       66.88     16.69 o 
   0   2  29      441.59      381.05     15.48 o 
   1   2  29       32.24       24.29      6.43 o 
   2   2  29       50.71       57.48      7.70 o 
   3   2  29       36.95       28.36      9.54 o 
   4   2  29        3.09        9.61      9.51 o 
   5   2  29      156.20      169.06     12.19 o 
   6   2  29      141.72      189.32     18.37 o 
   7   2  29       26.57       22.34     13.95 o 
   8   2  29       30.84       31.04     14.39 o 
   9   2  29        0.00       -1.92     12.40 o 
   1   3  29      155.73      158.75      8.97 o 
   2   3  29      353.04      377.79     14.31 o 
   3   3  29     1003.59      927.18     24.48 o 
   4   3  29       14.34        4.82      7.43 o 
   5   3  29       23.55       36.11     12.97 o 
   6   3  29       15.26        8.00     17.03 o 
   7   3  29       31.23       18.71     13.87 o 
   8   3  29        0.41        3.00     12.65 o 
   0   4  29        0.00       -4.26      6.79 o 
   1   4  29       17.06       27.80      5.90 o 
   2   4  29       30.14       32.94      8.44 o 
   3   4  29      162.49      152.73     13.28 o 
   4   4  29       50.91       56.28     10.38 o 
   5   4  29       69.33       84.60     14.70 o 
   6   4  29      133.62      114.03     24.68 o 
   7   4  29      158.43      187.90     27.64 o 
   8   4  29      133.34      192.28     20.53 o 
   1   5  29     1188.36     1017.91     19.28 o 
   2   5  29       72.63       59.95      9.75 o 
   3   5  29      141.27      129.11     12.99 o 
   4   5  29       36.45       36.02     13.10 o 
   5   5  29       18.02       24.78     13.14 o 
   6   5  29      340.62      344.36     34.07 o 
   7   5  29        6.65       -0.35     19.12 o 
   0   6  29      109.89      110.00     16.23 o 
   1   6  29       27.46       30.92      8.04 o 
   2   6  29        8.33       -0.53      8.06 o 
   3   6  29       19.41       19.44     10.83 o 
   4   6  29       24.49       18.51     12.94 o 
   5   6  29        1.73       -1.62     12.45 o 
   6   6  29        0.97      -16.86     15.99 o 
   7   6  29        0.47        3.82     20.86 o 
   1   7  29      208.30      188.59     11.81 o 
   2   7  29        2.21      -11.62      7.83 o 
   3   7  29        0.10       -3.98      9.94 o 
   4   7  29      138.27      141.80     15.34 o 
   5   7  29        4.61       10.03     12.57 o 
   6   7  29        2.40        7.93     13.04 o 
   0   8  29       55.97       79.44     16.28 o 
   1   8  29       26.76       19.62     11.36 o 
   2   8  29       11.92       -4.60     10.34 o 
   3   8  29       18.25       19.80     11.40 o 
   4   8  29       10.41       -5.89     10.47 o 
   5   8  29        0.21        6.70     11.02 o 
   1   9  29        2.15       -4.49     11.27 o 
   2   9  29       17.23       23.72     11.98 o 
   3   9  29        1.92       -0.50     11.38 o 
   0   0  30       77.96       34.97     11.59 o 
   1   0  30     1160.99      963.31     24.92 o 
   2   0  30      452.13      437.64     14.92 o 
   3   0  30      246.20      258.01     12.46 o 
   4   0  30       25.41       34.16     12.23 o 
   5   0  30       10.84       11.12     16.17 o 
   6   0  30      104.71      132.80     25.20 o 
   7   0  30        0.01        1.91     18.77 o 
   8   0  30        0.36        4.69     19.29 o 
   1   1  30       97.51       93.03      7.80 o 
   2   1  30       69.20       82.37      7.71 o 
   3   1  30      132.35      144.97      9.84 o 
   4   1  30       82.04       93.80     11.59 o 
   5   1  30       32.31        8.09     12.84 o 
   6   1  30       34.05       31.64     13.67 o 
   7   1  30       24.97        2.59     17.38 o 
   8   1  30      139.18      133.37     19.05 o 
   0   2  30        6.11       18.91     10.17 o 
   1   2  30      330.38      328.17     11.93 o 
   2   2  30       30.08       31.18      7.26 o 
   3   2  30      411.04      332.89     16.80 o 
   4   2  30      116.37      122.41     12.57 o 
   5   2  30      409.86      386.26     23.60 o 
   6   2  30      132.52      154.79     18.23 o 
   7   2  30       39.59       25.38     14.37 o 
   8   2  30        0.81       -0.31     13.00 o 
   1   3  30      108.47      138.49      9.32 o 
   2   3  30      862.12      765.50     21.75 o 
   3   3  30       15.23       22.19     11.49 o 
   4   3  30       32.27       42.10     12.76 o 
   5   3  30      389.60      430.76     34.94 o 
   6   3  30       11.24       18.60     18.42 o 
   7   3  30        0.15        5.51     12.77 o 
   8   3  30      179.07      191.13     40.33 o 
   0   4  30       96.25      118.17     11.83 o 
   1   4  30      301.79      251.59     11.05 o 
   2   4  30       51.58       36.04      8.53 o 
   3   4  30      226.22      218.91     15.95 o 
   4   4  30        0.02        6.92     11.25 o 
   5   4  30       53.72       53.38     13.91 o 
   6   4  30       37.13       48.15     22.25 o 
   7   4  30      124.74      107.25     24.34 o 
   1   5  30       38.27       37.32      8.05 o 
   2   5  30       59.64       50.61     11.05 o 
   3   5  30      106.14      128.03     13.60 o 
   4   5  30      101.58      100.86     22.77 o 
   5   5  30        0.04        1.72     25.20 o 
   6   5  30       11.23       11.82     18.25 o 
   7   5  30       34.33       44.15     20.68 o 
   0   6  30      207.73      178.71     18.41 o 
   1   6  30       38.99       17.60      7.71 o 
   2   6  30       10.37        3.43      8.51 o 
   3   6  30       82.29       88.09     13.08 o 
   4   6  30       88.24       63.16     15.34 o 
   5   6  30       40.79       22.61     13.20 o 
   6   6  30        0.38       20.51     21.38 o 
   1   7  30       18.20       18.87      8.03 o 
   2   7  30        1.86        1.73      9.78 o 
   3   7  30        0.20        2.71     10.34 o 
   4   7  30       18.80       16.52     10.98 o 
   5   7  30        0.53        5.29     13.19 o 
   0   8  30       13.16       23.80     14.03 o 
   1   8  30       14.43        7.77     11.04 o 
   2   8  30        0.27       -3.62     10.32 o 
   3   8  30        0.36      -14.66     10.24 o 
   4   8  30        0.08       -3.76     11.25 o 
   1   9  30       41.17       29.91     12.54 o 
   2   9  30       19.16       25.73     12.14 o 
   1   1  31       34.36       32.47      5.88 o 
   2   1  31      184.09      166.11      8.57 o 
   3   1  31       44.13       50.24      9.56 o 
   4   1  31       73.39       77.99     20.43 o 
   5   1  31       96.74       91.70     20.08 o 
   6   1  31       85.37      111.44     17.73 o 
   7   1  31        0.00       -4.83     12.42 o 
   8   1  31        3.18        3.70     15.90 o 
   0   2  31       75.57       82.33     13.69 o 
   1   2  31       10.21        8.29      6.71 o 
   2   2  31      129.00      136.64     11.04 o 
   3   2  31       20.45       12.28      8.98 o 
   4   2  31        9.09       10.58      9.46 o 
   5   2  31       94.45       79.85     15.12 o 
   6   2  31        0.34       11.82     13.58 o 
   7   2  31       24.18       -6.31     15.47 o 
   8   2  31        5.48        6.76     14.56 o 
   1   3  31      211.60      218.81     11.11 o 
   2   3  31        0.00       10.33      9.43 o 
   3   3  31        2.25        2.22     10.39 o 
   4   3  31        6.56      -17.56     16.51 o 
   5   3  31       15.06       35.63     19.82 o 
   6   3  31       36.73       40.40     14.66 o 
   7   3  31       62.67       72.52     15.79 o 
   0   4  31      553.44      527.61     23.06 o 
   1   4  31      110.98       93.74     11.94 o 
   2   4  31      211.39      197.46     16.92 o 
   3   4  31       60.95       56.04     11.39 o 
   4   4  31       15.24       19.48     12.51 o 
   5   4  31       16.29       16.69     19.99 o 
   6   4  31        6.86        4.00     19.29 o 
   7   4  31       38.77       81.00     22.94 o 
   1   5  31       18.46       16.70      7.94 o 
   2   5  31       41.09       31.76      9.93 o 
   3   5  31       33.02       22.76     13.18 o 
   4   5  31       19.38       23.07     12.63 o 
   5   5  31       54.57       59.98     14.77 o 
   6   5  31       87.68       74.92     22.77 o 
   0   6  31       99.92       73.88     14.99 o 
   1   6  31       39.04       46.10      8.75 o 
   2   6  31      144.05      159.86     15.17 o 
   3   6  31       79.11      119.33     17.42 o 
   4   6  31       12.78        7.07     12.77 o 
   5   6  31       57.61       49.91     16.60 o 
   6   6  31        2.52       -4.35     18.25 o 
   1   7  31        7.48       -2.58     10.38 o 
   2   7  31        2.19        5.50     10.78 o 
   3   7  31        6.34        9.02     10.83 o 
   4   7  31        6.63       -6.93     10.74 o 
   5   7  31       10.77       26.36     13.87 o 
   0   8  31       16.83       13.89     13.41 o 
   1   8  31        1.94        0.23     10.78 o 
   2   8  31       30.74       30.78     12.15 o 
   3   8  31        9.23        8.79     11.51 o 
   0   0  32       12.46       -6.95      9.82 o 
   1   0  32       83.99      114.26     10.36 o 
   2   0  32      563.89      500.91     15.92 o 
   3   0  32        1.06        8.73      8.70 o 
   4   0  32       29.04       23.29     19.12 o 
   5   0  32       23.31       17.03     19.12 o 
   6   0  32        7.39       -6.78     15.99 o 
   7   0  32       12.31       -5.04     17.21 o 
   1   1  32        6.91       -3.27      5.27 o 
   2   1  32      171.16      184.87      8.94 o 
   3   1  32        3.05        5.69      7.80 o 
   4   1  32       52.31       14.23     12.29 o 
   5   1  32        0.06        1.65     11.83 o 
   6   1  32       21.63        7.71     12.89 o 
   7   1  32       18.64       20.67     14.87 o 
   0   2  32      504.02      509.39     19.09 o 
   1   2  32      111.01      158.56     10.32 o 
   2   2  32        6.76        5.45      7.73 o 
   3   2  32       17.68        7.94     11.42 o 
   4   2  32       62.66       68.70     14.75 o 
   5   2  32        8.87       -6.96     12.60 o 
   6   2  32      135.37      153.08     18.99 o 
   7   2  32        3.32       -6.75     18.25 o 
   1   3  32       10.92        8.02      7.69 o 
   2   3  32      442.46      416.35     18.04 o 
   3   3  32       23.63        0.00     17.38 o 
   4   3  32      131.81       83.96     21.73 o 
   5   3  32       41.39       24.68     19.12 o 
   6   3  32      186.02      203.81     20.52 o 
   7   3  32        1.31       12.57     14.41 o 
   0   4  32      109.94      147.26     15.84 o 
   1   4  32       29.20       37.78     10.26 o 
   2   4  32       29.47       18.97     15.82 o 
   3   4  32        3.41       -4.91     11.80 o 
   4   4  32       98.42       96.33     15.60 o 
   5   4  32        3.33       13.91     19.99 o 
   6   4  32        0.32      -14.43     18.42 o 
   1   5  32       36.37       15.29      8.97 o 
   2   5  32        0.37       -7.86     11.25 o 
   3   5  32      149.26      154.84     18.34 o 
   4   5  32      210.73      201.79     19.26 o 
   5   5  32        5.65        1.39     17.38 o 
   6   5  32        0.01        6.95     20.68 o 
   0   6  32       65.03       40.77     16.43 o 
   1   6  32        0.01       -6.73      7.10 o 
   2   6  32       12.19       39.01     12.03 o 
   3   6  32        0.28       10.45     21.12 o 
   4   6  32        5.49       10.53     13.82 o 
   5   6  32        1.67        0.10     13.10 o 
   1   7  32        0.00      -11.53      9.95 o 
   2   7  32       16.17        7.09     10.87 o 
   3   7  32        0.00        3.23     11.04 o 
   4   7  32       82.60       93.85     17.60 o 
   0   8  32       13.71       15.79     14.30 o 
   1   8  32        3.67        9.06     11.19 o 
   2   8  32       42.44       44.24     13.24 o 
   1   1  33        0.72       -3.53      5.48 o 
   2   1  33       19.34       25.62      7.51 o 
   3   1  33        0.03        6.55     12.65 o 
   4   1  33        0.41       -5.73     11.55 o 
   5   1  33       24.74       24.46     13.74 o 
   6   1  33       19.80       17.31     14.27 o 
   7   1  33        0.50      -10.26     12.59 o 
   0   2  33       60.46       82.47     11.29 o 
   1   2  33        6.87        7.31      6.84 o 
   2   2  33       20.29       11.05      9.78 o 
   3   2  33        1.52      -12.51     16.51 o 
   4   2  33        9.60        5.01     12.86 o 
   5   2  33       24.96       23.38     13.46 o 
   6   2  33        2.65      -15.14     12.78 o 
   7   2  33       45.44       31.94     15.24 o 
   1   3  33       22.19       53.72     10.78 o 
   2   3  33      104.33      105.57     15.32 o 
   3   3  33       16.56       18.77     19.64 o 
   4   3  33        0.06       11.99     19.47 o 
   5   3  33       10.48       22.25     20.68 o 
   6   3  33        3.17        7.11     14.42 o 
   0   4  33      339.75      321.05     20.76 o 
   1   4  33      585.07      541.59     20.29 o 
   2   4  33       27.65       16.34     19.29 o 
   3   4  33        0.69        8.34     17.56 o 
   4   4  33       11.62       19.29     18.77 o 
   5   4  33       28.09       41.89     22.25 o 
   6   4  33        0.12       10.43     21.21 o 
   1   5  33       95.76      104.90     11.37 o 
   2   5  33       26.03       17.10     12.96 o 
   3   5  33       35.35       38.81     14.74 o 
   4   5  33       66.22       64.78     15.30 o 
   5   5  33        3.90      -13.04     17.73 o 
   0   6  33      205.29      165.62     19.46 o 
   1   6  33        1.67      -13.87     10.45 o 
   2   6  33      126.53      136.69     18.56 o 
   3   6  33       76.45       69.71     16.32 o 
   4   6  33       42.26       52.65     15.56 o 
   1   7  33       12.55        4.32     11.15 o 
   2   7  33        9.78        0.63     10.92 o 
   3   7  33        3.60       -2.46     12.72 o 
   0   0  34       65.37       39.24     12.72 o 
   1   0  34       81.81      100.05     10.63 o 
   2   0  34        8.55        0.46      8.96 o 
   3   0  34       65.66       55.80     19.29 o 
   4   0  34      101.14       67.27     22.60 o 
   5   0  34        0.72       -2.43     17.90 o 
   6   0  34       33.16       56.14     21.38 o 
   1   1  34       61.85       92.53      7.65 o 
   2   1  34        2.11       -2.78      6.87 o 
   3   1  34        2.20        0.87      9.55 o 
   4   1  34       31.10       24.86     13.38 o 
   5   1  34       10.93        4.40     13.21 o 
   6   1  34        4.77       14.56     14.32 o 
   0   2  34      167.86      207.28     19.29 o 
   1   2  34        7.74       11.62      7.06 o 
   2   2  34        9.83       34.57     13.89 o 
   3   2  34       41.47       36.24     14.50 o 
   4   2  34       85.25       77.85     16.11 o 
   5   2  34        1.95       23.94     14.01 o 
   6   2  34       29.10       22.49     14.11 o 
   1   3  34       29.67       21.47     10.20 o 
   2   3  34       11.95       -1.91     17.90 o 
   3   3  34       70.20       82.57     23.47 o 
   4   3  34       33.46       52.67     22.60 o 
   5   3  34        3.07       -1.23     13.68 o 
   6   3  34       93.68       90.33     17.88 o 
   0   4  34       57.92       79.78     21.73 o 
   1   4  34        4.46       17.85     12.98 o 
   2   4  34       92.62      115.77     25.55 o 
   3   4  34       20.86        5.39     20.16 o 
   4   4  34        1.30      -15.82     18.95 o 
   5   4  34       54.00       71.96     22.77 o 
   1   5  34      143.98      138.89     26.25 o 
   2   5  34       25.15       46.56     14.89 o 
   3   5  34      262.17      236.36     21.18 o 
   4   5  34       51.64       72.73     15.94 o 
   0   6  34        0.26        8.03     13.15 o 
   1   6  34       31.23       41.16     30.33 o 
   2   6  34       54.16       34.18     15.09 o 
   3   6  34       62.38       67.52     15.96 o 
   1   7  34        0.33      -14.26     10.92 o 
   1   1  35        1.41       -5.78      6.47 o 
   2   1  35        1.99        4.31      7.27 o 
   3   1  35       80.89       58.34     27.64 o 
   4   1  35        3.01       -1.08     12.33 o 
   5   1  35        0.09       -2.95     12.96 o 
   0   2  35       99.16       83.56     14.72 o 
   1   2  35       19.59        6.60     12.59 o 
   2   2  35       53.02       54.92     14.97 o 
   3   2  35        6.55        1.56     12.22 o 
   4   2  35       25.18       34.72     14.40 o 
   5   2  35       10.28       16.62     14.41 o 
   1   3  35      161.76      187.84     18.99 o 
   2   3  35       27.25       15.47     19.82 o 
   3   3  35        2.16       -5.04     18.95 o 
   4   3  35        0.53      -12.86     18.95 o 
   5   3  35        6.62        7.02     13.35 o 
   0   4  35       28.48       28.85     19.47 o 
   1   4  35      238.94      215.76     20.26 o 
   2   4  35       64.34       67.09     21.55 o 
   3   4  35        1.05        4.69     19.99 o 
   4   4  35       19.10       32.33     22.42 o 
   1   5  35       12.07       31.29     21.38 o 
   2   5  35       97.53       89.17     24.68 o 
   3   5  35       51.57       71.79     24.86 o 
   0   6  35      109.17       90.74     24.51 o 
   1   6  35        4.84       -0.74     13.32 o 
   2   6  35        0.06      -11.11     17.99 o 
   0   0  36      571.65      477.72     35.64 o 
   1   0  36        0.96       -2.93     12.33 o 
   2   0  36       33.40       33.41     13.90 o 
   3   0  36       59.93       56.84     22.77 o 
   4   0  36       95.06      113.51     24.51 o 
   5   0  36       15.29       26.07     21.55 o 
   1   1  36        1.62       -8.34      7.41 o 
   2   1  36        1.41        6.89     10.66 o 
   3   1  36       21.10       22.98     14.41 o 
   4   1  36       15.58       10.29     14.25 o 
   5   1  36        0.62        2.60     13.83 o 
   0   2  36      114.49       96.65     23.47 o 
   1   2  36       96.40       64.87     15.38 o 
   2   2  36       84.50       79.13     16.29 o 
   3   2  36       12.15       -1.57     21.12 o 
   4   2  36        2.22        7.41     14.01 o 
   1   3  36        1.85        6.53     13.21 o 
   2   3  36       64.20       58.93     22.94 o 
   3   3  36       39.13       54.23     22.94 o 
   4   3  36       64.82       42.52     16.15 o 
   0   4  36       83.56       38.76     20.86 o 
   1   4  36        2.31       -2.95     18.77 o 
   2   4  36       51.11       18.08     21.21 o 
   3   4  36       18.66       -2.78     18.42 o 
   1   5  36        5.02      -11.65     19.29 o 
   2   5  36        4.72       -5.21     19.64 o 
   1   1  37        3.03        5.25      9.28 o 
   2   1  37       34.73       31.21     11.50 o 
   3   1  37       35.51       27.46     15.10 o 
   4   1  37        3.77       -2.70     13.25 o 
   0   2  37       26.18       26.07     20.34 o 
   1   2  37        8.97        8.79     11.16 o 
   2   2  37       14.92       23.66     16.08 o 
   3   2  37        1.66      -13.54     13.18 o 
   1   3  37      151.96      175.99     19.57 o 
   2   3  37       35.27       57.01     21.21 o 
   3   3  37       68.49       72.83     23.12 o 
   0   4  37      176.46      165.13     27.81 o 
   1   4  37        3.12      -26.59     17.73 o 
   2   4  37       23.89       15.47     20.34 o 
   0   0  38      163.43      179.04     28.16 o 
   1   0  38        5.62       -2.41     15.64 o 
   2   0  38       35.10       37.37     20.51 o 
   3   0  38        0.16       -9.91     16.86 o 
   1   1  38       62.55       92.53     11.93 o 
   2   1  38       21.25        1.80     11.02 o 
   0   2  38       26.05       37.86     15.34 o 
   1   2  38       32.41       29.63     10.67 o 
   2   2  38        0.03       13.93     14.83 o 
   1   3  38       71.86       39.81     22.42 o 
                                                 
